# Supplementary material for: Yearlong analysis of bacterial diversity in hospital sink drains: culturomics, antibiotic resistance and implications for infection control
Source: Front Microbiol. 2025 Feb 14;15:1501170. doi: 10.3389/fmicb.2024.1501170 (PMC11868096; doi:10.3389/fmicb.2024.1501170)
Supplement: Supplementary file 1 [file Table_1.xlsx]

## Sheet: Table1. CFUmL
Supplementary Table 1. Bacterial counts, CFU/mL, obtained for each ward, and each drain sampling (D3, D4, D5, D6). ICU – Intensive Care Unit, MS – Microbiology laboratory (hospital), H – Haematology, UCE – Short stay Unit, GM – General Medicine. * represents those culture media not used in that sampling, and – indicates no bacterial growth.
		Chocolate		ESBL		Chromid® CarbaSmart**				R2A		Cetrimide
	Sample	37 °C	RT	37 °C	RT	37 °C - OXA	RT - OXA	37°C- Carb	RT - Carb	37 °C	RT	37°C	RT
D3	ICU	*	*	2.0 x106	8.4 x105	-	2.8 x105	7.2 x105	8.6 x105	6.50 x106	3.30 x106	3.80 x106	3.90 x106
	MS	*	*	-	-	-	-	-	-	-	-	-	-
	UCE	*	*	4.10 x103	1.80 x104	-	2.20 x104	1.10 x105	1.22 x104	1.43 x105	1.44 x105	3.00 x104	3.00 x104
	H	*	*	2.00 x102	6.00 x104	-	-	6.00 x102	9.00 x104	5.00 x105	8.00 x104	7.80 x102	1.04 x103
	GM	*	*	9.10 x104	9.80 x104	7.60 x103	2.60 x103	1.06 x105	6.80 x104	2.36 x105	2.75 x105	2.70 x104	1.38 x105
D4	ICU	2.80 x105	4.80 x105	2.70 x105	2.70 x105	4.00 x104	4.00 x104	8.00 x104	1.60 x105	5.00 x105	1.00 x106	4.00 x105	7.00 x105
	MS	2.00 x102	3.00 x102	-	-	-	-	-	-	-	-	-	-
	UCE	-	1.00 x103	1.00 x102	1.00 x102	-	2.00 x102	-	2.00 x102	-	-	-	-
	H	-	1.00 x102	-	-	-	-	-	-	1.00 x103	1.60 x102	-	-
	GM	2.12 x105	7.00 x105	5.00 x105	5.00 x105	-	3.48 x105	2.06 x105	3.50 x105	3.93 x105	3.38 x107	3.97 x104	1.08 x105
D5	ICU	1.00 x103	1.00 x103	-	-	-	-	-	2.00 x103	1.00 x104	-	-	1.00 x103
	MS	-	-	-	-	-	-	-	-	-	5.00 x101	-	-
	UCE	7.50 x102	4.20 x102	3.00 x102	3.70 x102	8.00 x101	1.40 x102	4.60 x102	3.00 x102	1.09 x104	9.30 x103	6.00 x102	6.00 x102
	H	1.00 x102	2.00 x102	-	-	-	-	-	-	2.10 x102	3.00 x101	-	-
	GM	7.50 x105	1.24 x106	3.00 x104	2.80 x105	-	-	2.40 x105	3.00 x105	8.50 x105	1.14 x106	5.40 x105	7.40 x105
D6	ICU	2.10 x102	2.10 x102	2.10 x102	1.40 x102	6.00 x101	8.00 x101	1.60 x102	1.00 x102	1.20 x102	1.70 x102	5.00 x101	7.00 x101
	MS	-	-	-	-	-	-	-	-	1.00 x101	-	-	1.00 x101
	UCE	8.40 x103	1.19 x104	5.00 x102	3.00 x103	-	-	6.40 x103	1.18 x104	1.20 x104	2.20 x105	2.90 x104	4.00 x104
	H	1.00 x101	-	-	-	-	-	-	-	2.00 x101	3.40 x102	2.00 x101	7.00 x101
	GM	-	-	-	-	-	-	-	-	2.00 x101	1.00 x101	-	1.00 x101
	ICU_New	1.63 x105	2.38 x105	1.34 x105	1.57 x105	1.20 x104	1.00 x104	9.60 x104	1.06 x105	1.66 x105	3.00 x105	3.00 x105	3.00 x105
** Chromid® Carba Smart is a bi-plate containing selective chromogenic media for the one-step screening of all carbapenemase-producing Enterobacteriaceae. It simultaneously detects OXA-48 and other carbapenemase-producing Enterobacteriaceae, especially KPC and NDM-1.

## Sheet: Table2. IsolatesInformation
Supplementary Table 2. Information on all 1058 retrieved isolates from sink drains across all wards. Ward, Site, Temperature of incubation, Culture Media, MALDI-TOF MS information, 16S rRNA sequencing information and final identification and Genus are represented. ICU – Intensive Care Unit, MS – Microbiology laboratory (hospital), H – Haematology, UCE – Short stay Unit, GM – General Medicine.
Ward	Site	Id	Temperature (° C)	Culture Media	MALDI-TOF MS identification	Score	16S rRNA sequence	BLAST Id	Size (bp)	Identity (%)	Coverage (%)	Final identification	Genus
ICU	D3	ICU_D3_1	37	ESBL	Pseudomonas aeruginosa	2512	yes	Pseudomonas aeruginosa	733	99.73	100	Pseudomonas aeruginosa	Pseudomonas (aeruginosa)
ICU	D3	ICU_D3_2	37	ESBL	Pseudomonas aeruginosa	2355						Pseudomonas aeruginosa	Pseudomonas (aeruginosa)
ICU	D3	ICU_D3_3	37	ESBL	Pseudomonas aeruginosa	2371						Pseudomonas aeruginosa	Pseudomonas (aeruginosa)
ICU	D3	ICU_D3_4	37	ESBL	Pseudomonas aeruginosa	2428	yes	Pseudomonas aeruginosa	733	99.73	100	Pseudomonas aeruginosa	Pseudomonas (aeruginosa)
ICU	D3	ICU_D3_5	37	ESBL	Pseudomonas aeruginosa	2432						Pseudomonas aeruginosa	Pseudomonas (aeruginosa)
ICU	D3	ICU_D3_6	37	ESBL	Pseudomonas oleovorans	2162	yes	Pseudomonas oleovorans	756	99.74	100	Pseudomonas oleovorans	Pseudomonas (non-aeruginosa)
ICU	D3	ICU_D3_7	37	ESBL	not reliable identification	1342	yes	Azorhizobium caulinodans	759	100	100	Azorhizobium caulinodans	Azorhizobium
ICU	D3	ICU_D3_8	37	ESBL	not reliable identification	1425	yes	Azorhizobium caulinodans	603	100	100	Azorhizobium caulinodans	Azorhizobium
ICU	D3	ICU_D3_11	37	ESBL	Pseudomonas aeruginosa	2442						Pseudomonas aeruginosa	Pseudomonas (aeruginosa)
ICU	D3	ICU_D3_12	37	Carb	Pseudomonas aeruginosa	2506	yes	Pseudomonas aeruginosa	678	99.85	100	Pseudomonas aeruginosa	Pseudomonas (aeruginosa)
ICU	D3	ICU_D3_13	37	Carb	Pseudomonas aeruginosa	2328						Pseudomonas aeruginosa	Pseudomonas (aeruginosa)
ICU	D3	ICU_D3_14	37	Carb	Pseudomonas aeruginosa	2384						Pseudomonas aeruginosa	Pseudomonas (aeruginosa)
ICU	D3	ICU_D3_15	37	Carb	Pseudomonas aeruginosa	2552						Pseudomonas aeruginosa	Pseudomonas (aeruginosa)
ICU	D3	ICU_D3_16	37	Carb	Pseudomonas aeruginosa	2331	yes	Pseudomonas aeruginosa	582	98.97	100	Pseudomonas aeruginosa	Pseudomonas (aeruginosa)
UCE	D3	UCE_D3_22	37	ESBL	Achromobacter spanius	2091	yes	Achromobacter sp.	700	98.71	99	Achromobacter sp. 1	Achromobacter
UCE	D3	UCE_D3_23	37	ESBL	not reliable identification	1669	yes	Achromobacter insuavis	810	100	100	Achromobacter sp. 2	Achromobacter
UCE	D3	UCE_D3_24	37	ESBL	not reliable identification	1381	yes	Achromobacter sp.	680	99.85	100	Achromobacter sp. 2	Achromobacter
UCE	D3	UCE_D3_25	37	ESBL	Pseudomonas aeruginosa	2293	yes	Pseudomonas aeruginosa	678	100	100	Pseudomonas aeruginosa	Pseudomonas (aeruginosa)
UCE	D3	UCE_D3_26	37	ESBL	Pseudomonas aeruginosa	2376						Pseudomonas aeruginosa	Pseudomonas (aeruginosa)
UCE	D3	UCE_D3_27	37	Carb	Pseudomonas aeruginosa	2128						Pseudomonas aeruginosa	Pseudomonas (aeruginosa)
UCE	D3	UCE_D3_28	37	Carb	Pseudomonas aeruginosa	1701	yes	Pseudomonas aeruginosa	676	99.41	100	Pseudomonas aeruginosa	Pseudomonas (aeruginosa)
UCE	D3	UCE_D3_29	37	Carb	Pseudomonas aeruginosa	1945						Pseudomonas aeruginosa	Pseudomonas (aeruginosa)
UCE	D3	UCE_D3_30	37	Carb	Pseudomonas aeruginosa	2037	yes	Pseudomonas aeruginosa	723	100	100	Pseudomonas aeruginosa	Pseudomonas (aeruginosa)
UCE	D3	UCE_D3_31	37	Carb	Pseudomonas aeruginosa	2367	yes	Pseudomonas aeruginosa	690	98.7	100	Pseudomonas aeruginosa	Pseudomonas (aeruginosa)
H	D3	H_D3_37	37	ESBL	Pseudomonas aeruginosa	2.35	yes	Pseudomonas aeruginosa	1013	99.80	100	Pseudomonas aeruginosa	Pseudomonas (aeruginosa)
H	D3	H_D3_38	37	ESBL	Achromobacter sp.[3]	2042	yes	Achromobacter sp.	843	99.53	100	Achromobacter sp. 2	Achromobacter
H	D3	H_D3_39	37	Carb	Pseudomonas aeruginosa	2382	yes	Pseudomonas aeruginosa	680	100	100	Pseudomonas aeruginosa	Pseudomonas (aeruginosa)
GM	D3	GM_D3_40	37	ESBL	Pseudomonas aeruginosa	2473						Pseudomonas aeruginosa	Pseudomonas (aeruginosa)
GM	D3	GM_D3_41	37	ESBL	Klebsiella pneumoniae	2288	yes	Klebsiella pneumoniae	699	99.57	100	Klebsiella pneumoniae	Klebsiella
GM	D3	GM_D3_42	37	ESBL	Klebsiella pneumoniae	2341	yes	Klebsiella pneumoniae	659	99.85	100	Klebsiella pneumoniae	Klebsiella
GM	D3	GM_D3_43	37	ESBL	Pseudomonas aeruginosa	2436	yes	Pseudomonas sp.	711	99.44	100	Pseudomonas aeruginosa	Pseudomonas (aeruginosa)
GM	D3	GM_D3_44	37	ESBL	Pseudomonas aeruginosa	2538	yes	Pseudomonas nitritireducens	790	98.61	100	Pseudomonas aeruginosa	Pseudomonas (aeruginosa)
GM	D3	GM_D3_45	37	ESBL	Pseudomonas aeruginosa	2307	yes	Pseudomonas aeruginosa	801	100	100	Pseudomonas aeruginosa	Pseudomonas (aeruginosa)
GM	D3	GM_D3_46	37	ESBL	Pseudomonas aeruginosa	2482						Pseudomonas aeruginosa	Pseudomonas (aeruginosa)
GM	D3	GM_D3_47	37	ESBL	Pseudomonas aeruginosa	2426						Pseudomonas aeruginosa	Pseudomonas (aeruginosa)
GM	D3	GM_D3_48	37	ESBL	Pseudomonas aeruginosa	2448						Pseudomonas aeruginosa	Pseudomonas (aeruginosa)
GM	D3	GM_D3_49	37	ESBL	Pseudomonas nitroreducens	1.87	yes	Pseudomonas nitroreducens	688	100	100	Pseudomonas nitroreducens	Pseudomonas (non-aeruginosa)
GM	D3	GM_D3_50	37	ESBL	Pseudomonas nitroreducens	1978	yes	Pseudomonas nitroreducens	700	99.86	100	Pseudomonas nitroreducens	Pseudomonas (non-aeruginosa)
GM	D3	GM_D3_51	37	ESBL	Pseudomonas nitroreducens	2095						Pseudomonas nitroreducens	Pseudomonas (non-aeruginosa)
GM	D3	GM_D3_52	37	ESBL	Stenotrophomonas maltophilia	2137						Stenotrophomonas sp. 1	Stenotrophomonas
GM	D3	GM_D3_53	37	ESBL	Stenotrophomonas maltophilia	2164						Stenotrophomonas sp. 1	Stenotrophomonas
GM	D3	GM_D3_54	37	ESBL	Stenotrophomonas maltophilia	1991						Stenotrophomonas sp. 1	Stenotrophomonas
GM	D3	GM_D3_55	37	ESBL	Stenotrophomonas maltophilia	2047						Stenotrophomonas sp. 1	Stenotrophomonas
GM	D3	GM_D3_56	37	ESBL	Pseudomonas aeruginosa	2407						Pseudomonas aeruginosa	Pseudomonas (aeruginosa)
GM	D3	GM_D3_57	37	OXA	Pseudomonas nitroreducens	1967						Pseudomonas nitroreducens	Pseudomonas (non-aeruginosa)
GM	D3	GM_D3_58	37	OXA	Pseudomonas nitroreducens	1937						Pseudomonas nitroreducens	Pseudomonas (non-aeruginosa)
GM	D3	GM_D3_59	37	OXA	Pseudomonas nitroreducens	1979						Pseudomonas nitroreducens	Pseudomonas (non-aeruginosa)
GM	D3	GM_D3_60	37	OXA	Pseudomonas nitroreducens	1837						Pseudomonas nitroreducens	Pseudomonas (non-aeruginosa)
GM	D3	GM_D3_61	37	OXA	Pseudomonas aeruginosa	2438						Pseudomonas aeruginosa	Pseudomonas (aeruginosa)
GM	D3	GM_D3_62	37	Carb	Pseudomonas aeruginosa	2536						Pseudomonas aeruginosa	Pseudomonas (aeruginosa)
GM	D3	GM_D3_63	37	Carb	Pseudomonas aeruginosa	2511						Pseudomonas aeruginosa	Pseudomonas (aeruginosa)
GM	D3	GM_D3_64	37	Carb	Pseudomonas aeruginosa	2562						Pseudomonas aeruginosa	Pseudomonas (aeruginosa)
GM	D3	GM_D3_65	37	Carb	Pseudomonas aeruginosa	1929						Pseudomonas aeruginosa	Pseudomonas (aeruginosa)
GM	D3	GM_D3_66	37	Carb	Pseudomonas aeruginosa	2304						Pseudomonas aeruginosa	Pseudomonas (aeruginosa)
GM	D3	GM_D3_67	37	Carb	Pseudomonas aeruginosa	2221						Pseudomonas aeruginosa	Pseudomonas (aeruginosa)
GM	D3	GM_D3_68	37	Carb	Pseudomonas aeruginosa	2125						Pseudomonas aeruginosa	Pseudomonas (aeruginosa)
GM	D3	GM_D3_69	37	Carb	Pseudomonas aeruginosa	2248						Pseudomonas aeruginosa	Pseudomonas (aeruginosa)
GM	D3	GM_D3_70	37	Carb	Pseudomonas aeruginosa	2.36						Pseudomonas aeruginosa	Pseudomonas (aeruginosa)
GM	D3	GM_D3_71	37	Carb	Pseudomonas aeruginosa	2382	yes	Pseudomonas aeruginosa	771	99.87	100	Pseudomonas aeruginosa	Pseudomonas (aeruginosa)
ICU	D3	ICU_D3_75	RT	ESBL	Pseudomonas putida	1753						Pseudomonas sp. 1	Pseudomonas (non-aeruginosa)
ICU	D3	ICU_D3_76	RT	ESBL	not reliable identification	1.44						Pseudomonas sp. 1	Pseudomonas (non-aeruginosa)
ICU	D3	ICU_D3_77	RT	ESBL	not reliable identification	1622						Pseudomonas sp. 1	Pseudomonas (non-aeruginosa)
ICU	D3	ICU_D3_78	RT	ESBL	not reliable identification	1487						Pseudomonas sp. 1	Pseudomonas (non-aeruginosa)
ICU	D3	ICU_D3_79	RT	ESBL	Pseudomonas putida	1777	yes	Pseudomonas sp.	833	100	100	Pseudomonas sp. 1	Pseudomonas (non-aeruginosa)
ICU	D3	ICU_D3_80	RT	ESBL	Stenotrophomonas maltophilia	2207	yes	Stenotrophomonas maltophilia	638	99.69	100	Stenotrophomonas sp. 4	Stenotrophomonas
ICU	D3	ICU_D3_81	RT	ESBL	Stenotrophomonas maltophilia	2236						Stenotrophomonas sp. 4	Stenotrophomonas
ICU	D3	ICU_D3_83	RT	ESBL	Brevundimonas diminuta	1933	yes	Brevundimonas diminuta	646	99.54	100	Brevundimonas diminuta	Brevundimonas
ICU	D3	ICU_D3_84	RT	ESBL	Stenotrophomonas maltophilia	2081						Stenotrophomonas sp. 4	Stenotrophomonas
ICU	D3	ICU_D3_85	RT	OXA	Pseudomonas putida	1757						Pseudomonas sp. 1	Pseudomonas (non-aeruginosa)
ICU	D3	ICU_D3_86	RT	OXA	Pseudomonas putida	1851	yes	Pseudomonas sp.	759	100	100	Pseudomonas sp. 1	Pseudomonas (non-aeruginosa)
ICU	D3	ICU_D3_87	RT	OXA	Pseudomonas putida	1867						Pseudomonas sp. 1	Pseudomonas (non-aeruginosa)
ICU	D3	ICU_D3_88	RT	OXA	Pseudomonas putida	1903						Pseudomonas sp. 1	Pseudomonas (non-aeruginosa)
ICU	D3	ICU_D3_89	RT	OXA	not reliable identification	1.66	yes	Pseudomonas sp.	747	100	100	Pseudomonas sp. 1	Pseudomonas (non-aeruginosa)
ICU	D3	ICU_D3_90	RT	OXA	not reliable identification	1584						Pseudomonas sp. 1	Pseudomonas (non-aeruginosa)
ICU	D3	ICU_D3_91	RT	OXA	not reliable identification	1503						Pseudomonas sp. 1	Pseudomonas (non-aeruginosa)
ICU	D3	ICU_D3_92	RT	OXA	not reliable identification	1486	yes	Pseudomonas mosselii	755	100	100	Pseudomonas sp. 1	Pseudomonas (non-aeruginosa)
ICU	D3	ICU_D3_93	RT	OXA	Pseudomonas putida	1792	yes	Pseudomonas sp.	713	100	100	Pseudomonas sp. 1	Pseudomonas (non-aeruginosa)
ICU	D3	ICU_D3_94	RT	Carb	not reliable identification	1589						Pseudomonas sp. 1	Pseudomonas (non-aeruginosa)
ICU	D3	ICU_D3_95	RT	Carb	not reliable identification	1558						Pseudomonas sp. 1	Pseudomonas (non-aeruginosa)
ICU	D3	ICU_D3_96	RT	Carb	not reliable identification	1665						Pseudomonas sp. 1	Pseudomonas (non-aeruginosa)
ICU	D3	ICU_D3_97	RT	Carb	not reliable identification	1.63	yes	Pseudomonas mosselii	721	99.72	100	Pseudomonas sp. 1	Pseudomonas (non-aeruginosa)
ICU	D3	ICU_D3_98	RT	Carb	not reliable identification	1.65						Pseudomonas sp. 1	Pseudomonas (non-aeruginosa)
ICU	D3	ICU_D3_99	RT	Carb	Stenotrophomonas maltophilia	2011						Stenotrophomonas sp. 4	Stenotrophomonas
ICU	D3	ICU_D3_100	RT	Carb	not reliable identification	1679	yes	Pseudomonas sp.	692	99.86	100	Pseudomonas sp. 1	Pseudomonas (non-aeruginosa)
ICU	D3	ICU_D3_101	RT	Carb	Stenotrophomonas maltophilia	2112						Stenotrophomonas sp. 4	Stenotrophomonas
ICU	D3	ICU_D3_102	RT	Carb	Stenotrophomonas maltophilia	2175	yes	Stenotrophomonas maltophilia	668	99.55	100	Stenotrophomonas sp. 6	Stenotrophomonas
ICU	D3	ICU_D3_103	RT	Carb	Stenotrophomonas maltophilia	2173	yes	Stenotrophomonas maltophilia	854	99.88	100	Stenotrophomonas sp. 4	Stenotrophomonas
UCE	D3	UCE_D3_114	RT	ESBL	Sphingobacterium multivorum	2039	yes	Sphingobacterium multivorum	716	99.86	100	Sphingobacterium multivorum	Sphingobacterium
UCE	D3	UCE_D3_115	RT	ESBL	Stenotrophomonas maltophilia	1876						Stenotrophomonas sp. 4	Stenotrophomonas
UCE	D3	UCE_D3_116	RT	ESBL	Pseudomonas putida	2.31						Pseudomonas sp. 2	Pseudomonas (non-aeruginosa)
UCE	D3	UCE_D3_117	RT	ESBL	Pseudomonas putida	1924	yes	Pseudomonas sp.	689	99.85	100	Pseudomonas sp. 2	Pseudomonas (non-aeruginosa)
UCE	D3	UCE_D3_118	RT	ESBL	Pseudomonas putida	2245						Pseudomonas sp. 2	Pseudomonas (non-aeruginosa)
UCE	D3	UCE_D3_119	RT	ESBL	Pseudomonas putida	2434	yes	Pseudomonas sp.	691	99.57	100	Pseudomonas sp. 2	Pseudomonas (non-aeruginosa)
UCE	D3	UCE_D3_120	RT	ESBL	Pseudomonas putida	1981						Pseudomonas sp. 2	Pseudomonas (non-aeruginosa)
UCE	D3	UCE_D3_121	RT	ESBL	Stenotrophomonas maltophilia	2048						Stenotrophomonas sp. 4	Stenotrophomonas
UCE	D3	UCE_D3_122	RT	ESBL	Stenotrophomonas maltophilia	2249						Stenotrophomonas sp. 4	Stenotrophomonas
UCE	D3	UCE_D3_123	RT	ESBL	Pseudomonas putida	2383						Pseudomonas sp. 2	Pseudomonas (non-aeruginosa)
UCE	D3	UCE_D3_124	RT	ESBL	Stenotrophomonas maltophilia	2003						Stenotrophomonas sp. 4	Stenotrophomonas
UCE	D3	UCE_D3_125	RT	ESBL	Stenotrophomonas maltophilia	1889	yes	Stenotrophomonas maltophilia	628	99.68	100	Stenotrophomonas sp. 6	Stenotrophomonas
UCE	D3	UCE_D3_126	RT	OXA	Pseudomonas putida	1796						Pseudomonas sp. 2	Pseudomonas (non-aeruginosa)
UCE	D3	UCE_D3_127	RT	OXA	Pseudomonas putida	2.08						Pseudomonas sp. 2	Pseudomonas (non-aeruginosa)
UCE	D3	UCE_D3_128	RT	OXA	Pseudomonas putida	1812						Pseudomonas sp. 2	Pseudomonas (non-aeruginosa)
UCE	D3	UCE_D3_129	RT	OXA	Pseudomonas putida	2.01	yes	Pseudomonas putida	680	100	100	Pseudomonas sp. 2	Pseudomonas (non-aeruginosa)
UCE	D3	UCE_D3_131	RT	Carb	Pseudomonas putida	1911						Pseudomonas sp. 2	Pseudomonas (non-aeruginosa)
UCE	D3	UCE_D3_132	RT	Carb	Pseudomonas putida	1979						Pseudomonas sp. 2	Pseudomonas (non-aeruginosa)
UCE	D3	UCE_D3_133	RT	Carb	Pseudomonas putida	1941						Pseudomonas sp. 2	Pseudomonas (non-aeruginosa)
UCE	D3	UCE_D3_134	RT	Carb	Pseudomonas putida	2125						Pseudomonas sp. 2	Pseudomonas (non-aeruginosa)
UCE	D3	UCE_D3_135	RT	Carb	Pseudomonas putida	2345	yes	Pseudomonas sp.	775	100	100	Pseudomonas sp. 2	Pseudomonas (non-aeruginosa)
H	D3	H_D3_140	RT	ESBL	Stenotrophomonas maltophilia	2071						Stenotrophomonas sp. 4	Stenotrophomonas
H	D3	H_D3_146	RT	ESBL	Stenotrophomonas maltophilia	2063	yes	Stenotrophomonas maltophilia	752	100	100	Stenotrophomonas sp. 4	Stenotrophomonas
GM	D3	GM_D3_172	RT	ESBL	Klebsiella pneumoniae	2134	yes	Klebsiella pneumoniae	695	99.71	100	Klebsiella pneumoniae	Klebsiella
GM	D3	GM_D3_173	RT	ESBL	Klebsiella pneumoniae	2176	yes	Klebsiella sp.	681	99.71	100	Klebsiella pneumoniae	Klebsiella
GM	D3	GM_D3_174	RT	ESBL	not reliable identification	1622						Stenotrophomonas sp. 4	Stenotrophomonas
GM	D3	GM_D3_175	RT	ESBL	Stenotrophomonas maltophilia	1719						Stenotrophomonas sp. 4	Stenotrophomonas
GM	D3	GM_D3_176	RT	ESBL	Pseudomonas nitroreducens	1.94						Pseudomonas nitroreducens	Pseudomonas (non-aeruginosa)
GM	D3	GM_D3_177	RT	ESBL	Pseudomonas nitroreducens	2.13						Pseudomonas nitroreducens	Pseudomonas (non-aeruginosa)
GM	D3	GM_D3_178	RT	ESBL	Stenotrophomonas maltophilia	1815						Stenotrophomonas sp. 4	Stenotrophomonas
GM	D3	GM_D3_179	RT	OXA	Pseudomonas nitroreducens	2.26						Pseudomonas nitroreducens	Pseudomonas (non-aeruginosa)
GM	D3	GM_D3_180	RT	OXA	not reliable identification	1365						Pseudomonas nitroreducens	Pseudomonas (non-aeruginosa)
GM	D3	GM_D3_181	RT	OXA	not reliable identification	1363						Pseudomonas nitroreducens	Pseudomonas (non-aeruginosa)
GM	D3	GM_D3_182	RT	OXA	not reliable identification	1455	yes	Pseudomonas sp.	702	99.72	100	Pseudomonas nitroreducens	Pseudomonas (non-aeruginosa)
GM	D3	GM_D3_183	RT	OXA	Pseudomonas nitroreducens	1771						Pseudomonas nitroreducens	Pseudomonas (non-aeruginosa)
GM	D3	GM_D3_184	RT	Carb	Stenotrophomonas maltophilia	2165						Stenotrophomonas sp. 1	Stenotrophomonas
GM	D3	GM_D3_185	RT	Carb	Stenotrophomonas maltophilia	2047	yes	Stenotrophomonas sp.	683	97.51	100	Stenotrophomonas sp. 1	Stenotrophomonas
GM	D3	GM_D3_186	RT	Carb	Stenotrophomonas maltophilia	2.01						Stenotrophomonas sp. 1	Stenotrophomonas
GM	D3	GM_D3_187	RT	Carb	Stenotrophomonas maltophilia	1723						Stenotrophomonas sp. 1	Stenotrophomonas
GM	D3	GM_D3_188	RT	Carb	Stenotrophomonas maltophilia	2373	yes	Stenotrophomonas maltophilia	633	99.53	100	Stenotrophomonas sp. 1	Stenotrophomonas
GM	D3	GM_D3_189	RT	Carb	not reliable identification	1572	yes	Stenotrophomonas maltophilia	697	99.57	100	Stenotrophomonas sp. 4	Stenotrophomonas
GM	D3	GM_D3_190	RT	Carb	Pseudomonas nitroreducens	1908						Pseudomonas nitroreducens	Pseudomonas (non-aeruginosa)
GM	D3	GM_D3_191	RT	Carb	Pseudomonas nitroreducens	1971						Pseudomonas nitroreducens	Pseudomonas (non-aeruginosa)
GM	D3	GM_D3_192	RT	Carb	Pseudomonas nitroreducens	2.08	yes	Pseudomonas nitroreducens	818	100	100	Pseudomonas nitroreducens	Pseudomonas (non-aeruginosa)
GM	D3	GM_D3_193	RT	Carb	not reliable identification	1634						Stenotrophomonas sp. 4	Stenotrophomonas
ICU	D3	ICU_D3_194	37	Cetrimide	Pseudomonas aeruginosa	2518						Pseudomonas aeruginosa	Pseudomonas (aeruginosa)
ICU	D3	ICU_D3_195	37	Cetrimide	Pseudomonas aeruginosa	2.48						Pseudomonas aeruginosa	Pseudomonas (aeruginosa)
ICU	D3	ICU_D3_196	37	Cetrimide	Pseudomonas aeruginosa	2457						Pseudomonas aeruginosa	Pseudomonas (aeruginosa)
ICU	D3	ICU_D3_197	37	Cetrimide	Pseudomonas aeruginosa	2509						Pseudomonas aeruginosa	Pseudomonas (aeruginosa)
ICU	D3	ICU_D3_198	37	Cetrimide	Pseudomonas aeruginosa	2464						Pseudomonas aeruginosa	Pseudomonas (aeruginosa)
ICU	D3	ICU_D3_199	37	Cetrimide	Pseudomonas aeruginosa	2356	yes	Pseudomonas aeruginosa	719	99.72	100	Pseudomonas aeruginosa	Pseudomonas (aeruginosa)
ICU	D3	ICU_D3_200	37	Cetrimide	Pseudomonas aeruginosa	2374						Pseudomonas aeruginosa	Pseudomonas (aeruginosa)
ICU	D3	ICU_D3_201	37	Cetrimide	Pseudomonas aeruginosa	2406						Pseudomonas aeruginosa	Pseudomonas (aeruginosa)
ICU	D3	ICU_D3_202	37	Cetrimide	Pseudomonas aeruginosa	2.37						Pseudomonas aeruginosa	Pseudomonas (aeruginosa)
ICU	D3	ICU_D3_203	37	Cetrimide	Pseudomonas aeruginosa	2379						Pseudomonas aeruginosa	Pseudomonas (aeruginosa)
ICU	D3	ICU_D3_204	37	Cetrimide	Pseudomonas aeruginosa	2358						Pseudomonas aeruginosa	Pseudomonas (aeruginosa)
ICU	D3	ICU_D3_205	37	Cetrimide	Pseudomonas aeruginosa	2335						Pseudomonas aeruginosa	Pseudomonas (aeruginosa)
ICU	D3	ICU_D3_206	37	Cetrimide	Pseudomonas aeruginosa	2426						Pseudomonas aeruginosa	Pseudomonas (aeruginosa)
ICU	D3	ICU_D3_207	37	Cetrimide	Pseudomonas aeruginosa	2305						Pseudomonas aeruginosa	Pseudomonas (aeruginosa)
ICU	D3	ICU_D3_208	37	Cetrimide	Pseudomonas aeruginosa	2391						Pseudomonas aeruginosa	Pseudomonas (aeruginosa)
UCE	D3	UCE_D3_209	37	Cetrimide	Pseudomonas aeruginosa	2392						Pseudomonas aeruginosa	Pseudomonas (aeruginosa)
UCE	D3	UCE_D3_210	37	Cetrimide	Pseudomonas aeruginosa	2445						Pseudomonas aeruginosa	Pseudomonas (aeruginosa)
UCE	D3	UCE_D3_211	37	Cetrimide	Pseudomonas aeruginosa	2458						Pseudomonas aeruginosa	Pseudomonas (aeruginosa)
UCE	D3	UCE_D3_212	37	Cetrimide	Pseudomonas aeruginosa	2.49						Pseudomonas aeruginosa	Pseudomonas (aeruginosa)
UCE	D3	UCE_D3_213	37	Cetrimide	Pseudomonas aeruginosa	2436						Pseudomonas aeruginosa	Pseudomonas (aeruginosa)
H	D3	H_D3_214	37	Cetrimide	Pseudomonas aeruginosa	2267	yes	Pseudomonas aeruginosa	448	98.88	100	Pseudomonas aeruginosa	Pseudomonas (aeruginosa)
H	D3	H_D3_215	37	Cetrimide	Pseudomonas aeruginosa	2.36	yes	Pseudomonas aeruginosa	806	100	100	Pseudomonas aeruginosa	Pseudomonas (aeruginosa)
H	D3	H_D3_217	37	Cetrimide	Pseudomonas aeruginosa	2544	yes	Pseudomonas aeruginosa	602	100	100	Pseudomonas aeruginosa	Pseudomonas (aeruginosa)
H	D3	H_D3_218	37	Cetrimide	Pseudomonas aeruginosa	2497						Pseudomonas aeruginosa	Pseudomonas (aeruginosa)
H	D3	H_D3_219	37	Cetrimide	Pseudomonas aeruginosa	2.5						Pseudomonas aeruginosa	Pseudomonas (aeruginosa)
H	D3	H_D3_220	37	Cetrimide	Rhizobium radiobacter	2443	yes	Rhizobium sp.	755	100	100	Rhizobium radiobacter	Rhizobium
GM	D3	GM_D3_221	37	Cetrimide	Pseudomonas aeruginosa	2423						Pseudomonas aeruginosa	Pseudomonas (aeruginosa)
GM	D3	GM_D3_222	37	Cetrimide	Pseudomonas aeruginosa	2468						Pseudomonas aeruginosa	Pseudomonas (aeruginosa)
GM	D3	GM_D3_223	37	Cetrimide	Pseudomonas aeruginosa	2459						Pseudomonas aeruginosa	Pseudomonas (aeruginosa)
GM	D3	GM_D3_224	37	Cetrimide	Pseudomonas aeruginosa	2437						Pseudomonas aeruginosa	Pseudomonas (aeruginosa)
GM	D3	GM_D3_225	37	Cetrimide	Pseudomonas aeruginosa	2457						Pseudomonas aeruginosa	Pseudomonas (aeruginosa)
GM	D3	GM_D3_226	37	Cetrimide	Pseudomonas aeruginosa	2416						Pseudomonas aeruginosa	Pseudomonas (aeruginosa)
GM	D3	GM_D3_227	37	Cetrimide	Pseudomonas aeruginosa	2394						Pseudomonas aeruginosa	Pseudomonas (aeruginosa)
GM	D3	GM_D3_228	37	Cetrimide	Pseudomonas aeruginosa	2382						Pseudomonas aeruginosa	Pseudomonas (aeruginosa)
GM	D3	GM_D3_229	37	Cetrimide	Pseudomonas aeruginosa	2336						Pseudomonas aeruginosa	Pseudomonas (aeruginosa)
GM	D3	GM_D3_230	37	Cetrimide	Pseudomonas aeruginosa	2.48						Pseudomonas aeruginosa	Pseudomonas (aeruginosa)
ICU	D3	ICU_D3_231	RT	Cetrimide	Pseudomonas aeruginosa	2.4						Pseudomonas aeruginosa	Pseudomonas (aeruginosa)
ICU	D3	ICU_D3_232	RT	Cetrimide	Pseudomonas aeruginosa	2393						Pseudomonas aeruginosa	Pseudomonas (aeruginosa)
ICU	D3	ICU_D3_233	RT	Cetrimide	Pseudomonas putida	1846	yes	Pseudomonas sp.	758	99.48	100	Pseudomonas sp. 1	Pseudomonas (non-aeruginosa)
ICU	D3	ICU_D3_234	RT	Cetrimide	Pseudomonas aeruginosa	2319						Pseudomonas aeruginosa	Pseudomonas (aeruginosa)
ICU	D3	ICU_D3_235	RT	Cetrimide	Pseudomonas aeruginosa	2185						Pseudomonas aeruginosa	Pseudomonas (aeruginosa)
ICU	D3	ICU_D3_236	RT	Cetrimide	Pseudomonas aeruginosa	2126						Pseudomonas aeruginosa	Pseudomonas (aeruginosa)
ICU	D3	ICU_D3_237	RT	Cetrimide	Pseudomonas aeruginosa	2172						Pseudomonas aeruginosa	Pseudomonas (aeruginosa)
ICU	D3	ICU_D3_238	RT	Cetrimide	Pseudomonas aeruginosa	2535	yes	Pseudomonas aeruginosa	696	99.86	100	Pseudomonas aeruginosa	Pseudomonas (aeruginosa)
ICU	D3	ICU_D3_239	RT	Cetrimide	Pseudomonas aeruginosa	2296	yes	Pseudomonas aeruginosa	575	99.48	100	Pseudomonas aeruginosa	Pseudomonas (aeruginosa)
ICU	D3	ICU_D3_243	RT	Cetrimide	Pseudomonas aeruginosa	2399						Pseudomonas aeruginosa	Pseudomonas (aeruginosa)
ICU	D3	ICU_D3_244	RT	Cetrimide	Pseudomonas aeruginosa	2346						Pseudomonas aeruginosa	Pseudomonas (aeruginosa)
ICU	D3	ICU_D3_245	RT	Cetrimide	Pseudomonas aeruginosa	2.27						Pseudomonas aeruginosa	Pseudomonas (aeruginosa)
UCE	D3	UCE_D3_246	RT	Cetrimide	Pseudomonas aeruginosa	2366						Pseudomonas aeruginosa	Pseudomonas (aeruginosa)
UCE	D3	UCE_D3_247	RT	Cetrimide	Pseudomonas aeruginosa	2385						Pseudomonas aeruginosa	Pseudomonas (aeruginosa)
UCE	D3	UCE_D3_248	RT	Cetrimide	Pseudomonas putida	2567	yes	Pseudomonas putida	396	97.98	100	Pseudomonas sp. 2	Pseudomonas (non-aeruginosa)
UCE	D3	UCE_D3_249	RT	Cetrimide	Pseudomonas aeruginosa	2318						Pseudomonas aeruginosa	Pseudomonas (aeruginosa)
UCE	D3	UCE_D3_250	RT	Cetrimide	Pseudomonas aeruginosa	2277						Pseudomonas aeruginosa	Pseudomonas (aeruginosa)
UCE	D3	UCE_D3_251	RT	Cetrimide	Pseudomonas aeruginosa	2251						Pseudomonas aeruginosa	Pseudomonas (aeruginosa)
UCE	D3	UCE_D3_252	RT	Cetrimide	Pseudomonas aeruginosa	2184						Pseudomonas aeruginosa	Pseudomonas (aeruginosa)
UCE	D3	UCE_D3_253	RT	Cetrimide	Pseudomonas aeruginosa	2067						Pseudomonas aeruginosa	Pseudomonas (aeruginosa)
UCE	D3	UCE_D3_254	RT	Cetrimide	Pseudomonas aeruginosa	2166						Pseudomonas aeruginosa	Pseudomonas (aeruginosa)
UCE	D3	UCE_D3_255	RT	Cetrimide	Pseudomonas aeruginosa	2256						Pseudomonas aeruginosa	Pseudomonas (aeruginosa)
H	D3	H_D3_258	RT	Cetrimide	Methylobacterium rhodesianum	2393						Methylobacterium rhodesianum	Methylobacterium
H	D3	H_D3_260	RT	Cetrimide	Methylobacterium rhodesianum	2242	yes	Methylobacterium sp.	686	99.85	100	Methylobacterium rhodesianum	Methylobacterium
H	D3	H_D3_262	RT	Cetrimide	Rhizobium radiobacter	2232						Rhizobium radiobacter	Rhizobium
H	D3	H_D3_263	RT	Cetrimide	Rhizobium radiobacter	2326						Rhizobium radiobacter	Rhizobium
H	D3	H_D3_264	RT	Cetrimide	Pseudomonas aeruginosa	2477						Pseudomonas aeruginosa	Pseudomonas (aeruginosa)
H	D3	H_D3_265	RT	Cetrimide	Rhizobium radiobacter	2521	yes	Rhizobium sp.	759	99.87	100	Rhizobium radiobacter	Rhizobium
H	D3	H_D3_266	RT	Cetrimide	Pseudomonas aeruginosa	2421						Pseudomonas aeruginosa	Pseudomonas (aeruginosa)
H	D3	H_D3_267	RT	Cetrimide	Stenotrophomonas maltophilia	2167						Stenotrophomonas sp. 4	Stenotrophomonas
H	D3	H_D3_268	RT	Cetrimide	Stenotrophomonas maltophilia	2266						Stenotrophomonas sp. 4	Stenotrophomonas
H	D3	H_D3_269	RT	Cetrimide	Rhizobium radiobacter	2.43						Rhizobium radiobacter	Rhizobium
H	D3	H_D3_270	RT	Cetrimide	Stenotrophomonas maltophilia	2455						Stenotrophomonas sp. 4	Stenotrophomonas
H	D3	H_D3_271	RT	Cetrimide	Rhizobium radiobacter	2321						Rhizobium radiobacter	Rhizobium
GM	D3	GM_D3_272	RT	Cetrimide	Pseudomonas aeruginosa	2468						Pseudomonas aeruginosa	Pseudomonas (aeruginosa)
GM	D3	GM_D3_273	RT	Cetrimide	Pseudomonas aeruginosa	2502						Pseudomonas aeruginosa	Pseudomonas (aeruginosa)
GM	D3	GM_D3_274	RT	Cetrimide	Pseudomonas aeruginosa	2364						Pseudomonas aeruginosa	Pseudomonas (aeruginosa)
GM	D3	GM_D3_275	RT	Cetrimide	Pseudomonas aeruginosa	2476						Pseudomonas aeruginosa	Pseudomonas (aeruginosa)
GM	D3	GM_D3_276	RT	Cetrimide	Pseudomonas aeruginosa	2359						Pseudomonas aeruginosa	Pseudomonas (aeruginosa)
GM	D3	GM_D3_277	RT	Cetrimide	Stenotrophomonas maltophilia	2259						Stenotrophomonas sp. 1	Stenotrophomonas
GM	D3	GM_D3_278	RT	Cetrimide	Pseudomonas aeruginosa	2361						Pseudomonas aeruginosa	Pseudomonas (aeruginosa)
GM	D3	GM_D3_279	RT	Cetrimide	Stenotrophomonas maltophilia	2226						Stenotrophomonas sp. 1	Stenotrophomonas
GM	D3	GM_D3_280	RT	Cetrimide	Stenotrophomonas maltophilia	2197						Stenotrophomonas sp. 1	Stenotrophomonas
GM	D3	GM_D3_281	RT	Cetrimide	Pseudomonas aeruginosa	2419						Pseudomonas aeruginosa	Pseudomonas (aeruginosa)
ICU	D3	ICU_D3_282	37	R2A	Pseudomonas aeruginosa	2.49						Pseudomonas aeruginosa	Pseudomonas (aeruginosa)
ICU	D3	ICU_D3_284	37	R2A	Pseudomonas aeruginosa	2438						Pseudomonas aeruginosa	Pseudomonas (aeruginosa)
ICU	D3	ICU_D3_285	37	R2A	Pseudomonas aeruginosa	2.41						Pseudomonas aeruginosa	Pseudomonas (aeruginosa)
ICU	D3	ICU_D3_286	37	R2A	Pseudomonas aeruginosa	2448						Pseudomonas aeruginosa	Pseudomonas (aeruginosa)
ICU	D3	ICU_D3_287	37	R2A	Pseudomonas aeruginosa	2278						Pseudomonas aeruginosa	Pseudomonas (aeruginosa)
ICU	D3	ICU_D3_288	37	R2A	Pseudomonas aeruginosa	2495						Pseudomonas aeruginosa	Pseudomonas (aeruginosa)
ICU	D3	ICU_D3_289	37	R2A	Pseudomonas aeruginosa	2.42						Pseudomonas aeruginosa	Pseudomonas (aeruginosa)
ICU	D3	ICU_D3_290	37	R2A	Pseudomonas aeruginosa	2391						Pseudomonas aeruginosa	Pseudomonas (aeruginosa)
ICU	D3	ICU_D3_291	37	R2A	Pseudomonas aeruginosa	2597						Pseudomonas aeruginosa	Pseudomonas (aeruginosa)
ICU	D3	ICU_D3_292	37	R2A	Pseudomonas aeruginosa	2.44						Pseudomonas aeruginosa	Pseudomonas (aeruginosa)
ICU	D3	ICU_D3_293	37	R2A	Pseudomonas aeruginosa	2542						Pseudomonas aeruginosa	Pseudomonas (aeruginosa)
ICU	D3	ICU_D3_294	37	R2A	Pseudomonas aeruginosa	2478						Pseudomonas aeruginosa	Pseudomonas (aeruginosa)
ICU	D3	ICU_D3_295	37	R2A	Pseudomonas aeruginosa	2462						Pseudomonas aeruginosa	Pseudomonas (aeruginosa)
ICU	D3	ICU_D3_296	37	R2A	Pseudomonas aeruginosa	2415						Pseudomonas aeruginosa	Pseudomonas (aeruginosa)
UCE	D3	UCE_D3_297	37	R2A	Pseudomonas aeruginosa	2493						Pseudomonas aeruginosa	Pseudomonas (aeruginosa)
UCE	D3	UCE_D3_298	37	R2A	Pseudomonas aeruginosa	2451						Pseudomonas aeruginosa	Pseudomonas (aeruginosa)
UCE	D3	UCE_D3_299	37	R2A	Pseudomonas aeruginosa	2459						Pseudomonas aeruginosa	Pseudomonas (aeruginosa)
UCE	D3	UCE_D3_300	37	R2A	Pseudomonas aeruginosa	2338						Pseudomonas aeruginosa	Pseudomonas (aeruginosa)
UCE	D3	UCE_D3_301	37	R2A	Pseudomonas aeruginosa	2.52	yes	Pseudomonas aeruginosa	547	100	100	Pseudomonas aeruginosa	Pseudomonas (aeruginosa)
H	D3	H_D3_308	37	R2A	not reliable identification	1553	yes	Methylorubrum populi	797	100	100	Methylorubrum populi	Methylorubrum
GM	D3	GM_D3_312	37	R2A	not reliable identification	1471						Bacillus sp. 1	Bacillus
GM	D3	GM_D3_313	37	R2A	Pseudomonas aeruginosa	2489	yes	Pseudomonas aeruginosa	534	99.81	100	Pseudomonas aeruginosa	Pseudomonas (aeruginosa)
GM	D3	GM_D3_314	37	R2A	not reliable identification	1472						Bacillus sp. 1	Bacillus
GM	D3	GM_D3_316	37	R2A	not reliable identification	1422						Bacillus sp. 1	Bacillus
GM	D3	GM_D3_317	37	R2A	not reliable identification	1517						Bacillus sp. 1	Bacillus
GM	D3	GM_D3_318	37	R2A	not reliable identification	1336						Bacillus sp. 1	Bacillus
GM	D3	GM_D3_319	37	R2A	not reliable identification	1471						Bacillus sp. 1	Bacillus
GM	D3	GM_D3_320	37	R2A	not reliable identification	1489	yes	Bacillus cereus	653	99.08	99	Bacillus sp. 1	Bacillus
GM	D3	GM_D3_321	37	R2A	not reliable identification	1413						Bacillus sp. 1	Bacillus
ICU	D3	ICU_D3_322	RT	R2A	Pseudomonas aeruginosa	2477						Pseudomonas aeruginosa	Pseudomonas (aeruginosa)
ICU	D3	ICU_D3_323	RT	R2A	Pseudomonas aeruginosa	2473						Pseudomonas aeruginosa	Pseudomonas (aeruginosa)
ICU	D3	ICU_D3_324	RT	R2A	Pseudomonas aeruginosa	2253						Pseudomonas aeruginosa	Pseudomonas (aeruginosa)
ICU	D3	ICU_D3_325	RT	R2A	Pseudomonas aeruginosa	2215						Pseudomonas aeruginosa	Pseudomonas (aeruginosa)
ICU	D3	ICU_D3_326	RT	R2A	Pseudomonas putida	1942						Pseudomonas sp. 1	Pseudomonas (non-aeruginosa)
ICU	D3	ICU_D3_327	RT	R2A	Pseudomonas aeruginosa	2266						Pseudomonas aeruginosa	Pseudomonas (aeruginosa)
ICU	D3	ICU_D3_328	RT	R2A	Pseudomonas aeruginosa	2248						Pseudomonas aeruginosa	Pseudomonas (aeruginosa)
ICU	D3	ICU_D3_329	RT	R2A	Pseudomonas aeruginosa	2263						Pseudomonas aeruginosa	Pseudomonas (aeruginosa)
ICU	D3	ICU_D3_330	RT	R2A	Pseudomonas aeruginosa	2245						Pseudomonas aeruginosa	Pseudomonas (aeruginosa)
ICU	D3	ICU_D3_331	RT	R2A	Pseudomonas aeruginosa	2237						Pseudomonas aeruginosa	Pseudomonas (aeruginosa)
UCE	D3	UCE_D3_332	RT	R2A	Pseudomonas aeruginosa	2206						Pseudomonas aeruginosa	Pseudomonas (aeruginosa)
UCE	D3	UCE_D3_333	RT	R2A	Pseudomonas aeruginosa	2197						Pseudomonas aeruginosa	Pseudomonas (aeruginosa)
UCE	D3	UCE_D3_334	RT	R2A	Stenotrophomonas maltophilia	2373	yes	Stenotrophomonas maltophilia	602	99.08	100	Stenotrophomonas sp. 4	Stenotrophomonas
UCE	D3	UCE_D3_335	RT	R2A	Pseudomonas aeruginosa	2419						Pseudomonas aeruginosa	Pseudomonas (aeruginosa)
UCE	D3	UCE_D3_336	RT	R2A	Pseudomonas aeruginosa	2299						Pseudomonas aeruginosa	Pseudomonas (aeruginosa)
UCE	D3	UCE_D3_337	RT	R2A	Pseudomonas aeruginosa	2335						Pseudomonas aeruginosa	Pseudomonas (aeruginosa)
UCE	D3	UCE_D3_338	RT	R2A	Pseudomonas aeruginosa	2235						Pseudomonas aeruginosa	Pseudomonas (aeruginosa)
UCE	D3	UCE_D3_339	RT	R2A	Pseudomonas aeruginosa	2383						Pseudomonas aeruginosa	Pseudomonas (aeruginosa)
UCE	D3	UCE_D3_340	RT	R2A	Pseudomonas aeruginosa	2445						Pseudomonas aeruginosa	Pseudomonas (aeruginosa)
UCE	D3	UCE_D3_341	RT	R2A	Pseudomonas aeruginosa	2334						Pseudomonas aeruginosa	Pseudomonas (aeruginosa)
H	D3	H_D3_342	RT	R2A	Pseudomonas putida	2.46	yes	Pseudomonas putida	766	99.74	100	Pseudomonas sp. 2	Pseudomonas (non-aeruginosa)
H	D3	H_D3_346	RT	R2A	Methylobacterium rhodesianum	2378						Methylobacterium rhodesianum	Methylobacterium
GM	D3	GM_D3_348	RT	R2A	Bacillus cereus	2081	yes	Bacillus cereus	808	100	100	Bacillus cereus 2	Bacillus
GM	D3	GM_D3_352	RT	R2A	Pseudomonas aeruginosa	2378						Pseudomonas aeruginosa	Pseudomonas (aeruginosa)
GM	D3	GM_D3_355	RT	R2A	Pseudomonas aeruginosa	2571						Pseudomonas aeruginosa	Pseudomonas (aeruginosa)
ICU	D4	ICU_D4_1	37	ESBL	Pseudomonas aeruginosa	2413	yes	Pseudomonas aeruginosa	692	99.28	100	Pseudomonas aeruginosa	Pseudomonas (aeruginosa)
ICU	D4	ICU_D4_2	37	ESBL	Pseudomonas aeruginosa	2471						Pseudomonas aeruginosa	Pseudomonas (aeruginosa)
ICU	D4	ICU_D4_5	37	ESBL	Stenotrophomonas maltophilia	2.31	yes	Stenotrophomonas maltophilia	735	100	100	Stenotrophomonas sp. 5	Stenotrophomonas
ICU	D4	ICU_D4_6	37	ESBL	Stenotrophomonas maltophilia	2303						Stenotrophomonas sp. 4	Stenotrophomonas
ICU	D4	ICU_D4_7	37	ESBL	Pseudomonas aeruginosa	2487	yes	Pseudomonas aeruginosa	696	99.71	100	Pseudomonas aeruginosa	Pseudomonas (aeruginosa)
ICU	D4	ICU_D4_10	37	Carb	Pseudomonas oleovorans	1843	yes	Pseudomonas oleovorans	690	99.71	100	Pseudomonas oleovorans	Pseudomonas (non-aeruginosa)
ICU	D4	ICU_D4_11	37	Carb	Pseudomonas aeruginosa	2305	yes	Pseudomonas aeruginosa	673	100	100	Pseudomonas aeruginosa	Pseudomonas (aeruginosa)
ICU	D4	ICU_D4_12	37	Carb	Stenotrophomonas maltophilia	2214	yes	Stenotrophomonas sp.	688	99.85	100	Stenotrophomonas sp. 4	Stenotrophomonas
ICU	D4	ICU_D4_14	37	Chocolate	Pseudomonas aeruginosa	2.45	yes	Pseudomonas aeruginosa	666	99.85	100	Pseudomonas aeruginosa	Pseudomonas (aeruginosa)
ICU	D4	ICU_D4_15	37	Chocolate	Pseudomonas aeruginosa	2341						Pseudomonas aeruginosa	Pseudomonas (aeruginosa)
ICU	D4	ICU_D4_16	37	Chocolate	Pseudomonas aeruginosa	2432						Pseudomonas aeruginosa	Pseudomonas (aeruginosa)
ICU	D4	ICU_D4_17	37	Chocolate	Pseudomonas aeruginosa	2271	yes	Pseudomonas aeruginosa	707	100	99	Pseudomonas aeruginosa	Pseudomonas (aeruginosa)
ICU	D4	ICU_D4_18	37	Chocolate	Pseudomonas aeruginosa	2181						Pseudomonas aeruginosa	Pseudomonas (aeruginosa)
ICU	D4	ICU_D4_19	37	Chocolate	Pseudomonas aeruginosa	2322						Pseudomonas aeruginosa	Pseudomonas (aeruginosa)
ICU	D4	ICU_D4_21	37	Chocolate	not reliable identification	1.5						Bacillus subtilis	Bacillus
ICU	D4	ICU_D4_22	37	Chocolate	Bacillus subtilis	1797	yes	Bacillus subtilis	731	99.86	100	Bacillus subtilis	Bacillus
ICU	D4	ICU_D4_23	37	Chocolate	not reliable identification	1559						Bacillus subtilis	Bacillus
ICU	D4	ICU_D4_25	37	Chocolate	not reliable identification	1.68						Bacillus subtilis	Bacillus
ICU	D4	ICU_D4_26	37	Chocolate	Stenotrophomonas maltophilia	2379	yes	Stenotrophomonas maltophilia	680	99.56	100	Stenotrophomonas sp. 5	Stenotrophomonas
ICU	D4	ICU_D4_27	37	Chocolate	Bacillus subtilis	2034	yes	Bacillus subtilis	728	99.86	100	Bacillus subtilis	Bacillus
ICU	D4	ICU_D4_28	37	Chocolate	Pseudomonas aeruginosa	2382	yes	Pseudomonas aeruginosa	665	100	100	Pseudomonas aeruginosa	Pseudomonas (aeruginosa)
ICU	D4	ICU_D4_29	37	Chocolate	Bacillus subtilis	1884						Bacillus subtilis	Bacillus
MS	D4	MS_D4_30	37	Chocolate	Bacillus subtilis	2019						Bacillus subtilis	Bacillus
MS	D4	MS_D4_31	37	Chocolate	Pseudomonas aeruginosa	2251	yes	Pseudomonas aeruginosa	674	100	100	Pseudomonas aeruginosa	Pseudomonas (aeruginosa)
UCE	D4	UCE_D4_32	37	ESBL	Pseudomonas aeruginosa	2286	yes	Pseudomonas aeruginosa	675	99.85	100	Pseudomonas aeruginosa	Pseudomonas (aeruginosa)
UCE	D4	UCE_D4_33	37	Chocolate	Pseudomonas aeruginosa	2442						Pseudomonas aeruginosa	Pseudomonas (aeruginosa)
H	D4	H_D4_34	37	Chocolate	Pseudomonas aeruginosa	2282	yes	Pseudomonas aeruginosa	701	100	100	Pseudomonas aeruginosa	Pseudomonas (aeruginosa)
GM	D4	GM_D4_35	37	ESBL	Pseudomonas aeruginosa	2469						Pseudomonas aeruginosa	Pseudomonas (aeruginosa)
GM	D4	GM_D4_36	37	ESBL	Pseudomonas aeruginosa	2529						Pseudomonas aeruginosa	Pseudomonas (aeruginosa)
GM	D4	GM_D4_37	37	ESBL	Pseudomonas aeruginosa	2456						Pseudomonas aeruginosa	Pseudomonas (aeruginosa)
GM	D4	GM_D4_38	37	ESBL	Pseudomonas aeruginosa	2202						Pseudomonas aeruginosa	Pseudomonas (aeruginosa)
GM	D4	GM_D4_39	37	ESBL	Pseudomonas aeruginosa	2414						Pseudomonas aeruginosa	Pseudomonas (aeruginosa)
GM	D4	GM_D4_40	37	ESBL	Pseudomonas aeruginosa	2444						Pseudomonas aeruginosa	Pseudomonas (aeruginosa)
GM	D4	GM_D4_41	37	ESBL	Pseudomonas aeruginosa	2209						Pseudomonas aeruginosa	Pseudomonas (aeruginosa)
GM	D4	GM_D4_42	37	ESBL	Pseudomonas aeruginosa	2.42						Pseudomonas aeruginosa	Pseudomonas (aeruginosa)
GM	D4	GM_D4_43	37	ESBL	Pseudomonas aeruginosa	2378						Pseudomonas aeruginosa	Pseudomonas (aeruginosa)
GM	D4	GM_D4_44	37	ESBL	Pseudomonas aeruginosa	2405						Pseudomonas aeruginosa	Pseudomonas (aeruginosa)
GM	D4	GM_D4_45	37	ESBL	Pseudomonas aeruginosa	2.38						Pseudomonas aeruginosa	Pseudomonas (aeruginosa)
GM	D4	GM_D4_46	37	ESBL	Pseudomonas aeruginosa	2238						Pseudomonas aeruginosa	Pseudomonas (aeruginosa)
GM	D4	GM_D4_47	37	ESBL	Pseudomonas aeruginosa	2391						Pseudomonas aeruginosa	Pseudomonas (aeruginosa)
GM	D4	GM_D4_48	37	ESBL	Pseudomonas aeruginosa	2316	yes	Pseudomonas aeruginosa	693	99.86	100	Pseudomonas aeruginosa	Pseudomonas (aeruginosa)
GM	D4	GM_D4_49	37	ESBL	Pseudomonas aeruginosa	2426						Pseudomonas aeruginosa	Pseudomonas (aeruginosa)
GM	D4	GM_D4_50	37	ESBL	Pseudomonas aeruginosa	2396	yes	Pseudomonas aeruginosa	680	100	100	Pseudomonas aeruginosa	Pseudomonas (aeruginosa)
GM	D4	GM_D4_52	37	Carb	Pseudomonas aeruginosa	2383						Pseudomonas aeruginosa	Pseudomonas (aeruginosa)
GM	D4	GM_D4_53	37	Carb	Pseudomonas aeruginosa	2482						Pseudomonas aeruginosa	Pseudomonas (aeruginosa)
GM	D4	GM_D4_54	37	Carb	Pseudomonas aeruginosa	2181						Pseudomonas aeruginosa	Pseudomonas (aeruginosa)
GM	D4	GM_D4_55	37	Carb	Pseudomonas aeruginosa	2358						Pseudomonas aeruginosa	Pseudomonas (aeruginosa)
GM	D4	GM_D4_56	37	Carb	Pseudomonas aeruginosa	2338						Pseudomonas aeruginosa	Pseudomonas (aeruginosa)
GM	D4	GM_D4_57	37	Carb	Pseudomonas aeruginosa	2214						Pseudomonas aeruginosa	Pseudomonas (aeruginosa)
GM	D4	GM_D4_58	37	Carb	Pseudomonas aeruginosa	2316						Pseudomonas aeruginosa	Pseudomonas (aeruginosa)
GM	D4	GM_D4_59	37	Carb	Pseudomonas aeruginosa	2336						Pseudomonas aeruginosa	Pseudomonas (aeruginosa)
GM	D4	GM_D4_60	37	Carb	Pseudomonas aeruginosa	2421	yes	Pseudomonas aeruginosa	692	99.86	100	Pseudomonas aeruginosa	Pseudomonas (aeruginosa)
GM	D4	GM_D4_62	37	Carb	Pseudomonas aeruginosa	2382	yes	Pseudomonas aeruginosa	754	99.87	100	Pseudomonas aeruginosa	Pseudomonas (aeruginosa)
GM	D4	GM_D4_63	37	Carb	Pseudomonas nitroreducens	2122						Pseudomonas nitroreducens	Pseudomonas (non-aeruginosa)
GM	D4	GM_D4_64	37	Carb	Pseudomonas nitroreducens	2244	yes	Pseudomonas nitroreducens	674	100	100	Pseudomonas nitroreducens	Pseudomonas (non-aeruginosa)
GM	D4	GM_D4_65	37	Carb	Pseudomonas aeruginosa	2426						Pseudomonas aeruginosa	Pseudomonas (aeruginosa)
GM	D4	GM_D4_66	37	Carb	Pseudomonas aeruginosa	2348						Pseudomonas aeruginosa	Pseudomonas (aeruginosa)
GM	D4	GM_D4_67	37	Carb	Pseudomonas aeruginosa	2382						Pseudomonas aeruginosa	Pseudomonas (aeruginosa)
GM	D4	GM_D4_69	37	Carb	Pseudomonas aeruginosa	2322						Pseudomonas aeruginosa	Pseudomonas (aeruginosa)
GM	D4	GM_D4_70	37	Chocolate	Pseudomonas aeruginosa	2383						Pseudomonas aeruginosa	Pseudomonas (aeruginosa)
GM	D4	GM_D4_71	37	Chocolate	Pseudomonas aeruginosa	2.38						Pseudomonas aeruginosa	Pseudomonas (aeruginosa)
GM	D4	GM_D4_72	37	Chocolate	Pseudomonas aeruginosa	2373						Pseudomonas aeruginosa	Pseudomonas (aeruginosa)
GM	D4	GM_D4_73	37	Chocolate	Pseudomonas aeruginosa	2393						Pseudomonas aeruginosa	Pseudomonas (aeruginosa)
GM	D4	GM_D4_74	37	Chocolate	Pseudomonas aeruginosa	2399						Pseudomonas aeruginosa	Pseudomonas (aeruginosa)
GM	D4	GM_D4_76	37	Chocolate	Pseudomonas aeruginosa	2298						Pseudomonas aeruginosa	Pseudomonas (aeruginosa)
GM	D4	GM_D4_77	37	Chocolate	Pseudomonas aeruginosa	2369						Pseudomonas aeruginosa	Pseudomonas (aeruginosa)
GM	D4	GM_D4_78	37	Chocolate	Pseudomonas aeruginosa	2441						Pseudomonas aeruginosa	Pseudomonas (aeruginosa)
GM	D4	GM_D4_79	37	Chocolate	Pseudomonas aeruginosa	2239						Pseudomonas aeruginosa	Pseudomonas (aeruginosa)
ICU	D4	ICU_D4_80	RT	ESBL	Stenotrophomonas maltophilia	1999						Stenotrophomonas sp. 4	Stenotrophomonas
ICU	D4	ICU_D4_81	RT	ESBL	Stenotrophomonas maltophilia	2139						Stenotrophomonas sp. 4	Stenotrophomonas
ICU	D4	ICU_D4_82	RT	ESBL	Stenotrophomonas maltophilia	2085						Stenotrophomonas sp. 4	Stenotrophomonas
ICU	D4	ICU_D4_83	RT	ESBL	Stenotrophomonas maltophilia	2.02						Stenotrophomonas sp. 4	Stenotrophomonas
ICU	D4	ICU_D4_84	RT	ESBL	Stenotrophomonas maltophilia	2038						Stenotrophomonas sp. 4	Stenotrophomonas
ICU	D4	ICU_D4_85	RT	ESBL	not reliable identification	1427	yes	Pseudomonas putida	746	99.87	100	Pseudomonas sp. 5	Pseudomonas (non-aeruginosa)
ICU	D4	ICU_D4_86	RT	ESBL	Stenotrophomonas maltophilia	1763						Stenotrophomonas sp. 4	Stenotrophomonas
ICU	D4	ICU_D4_87	RT	ESBL	not reliable identification	1431						Pseudomonas sp. 5	Pseudomonas (non-aeruginosa)
ICU	D4	ICU_D4_88	RT	OXA	Pseudomonas pseudoalcaligenes	2151	yes	Pseudomonas oleovorans	677	100	100	Pseudomonas oleovorans	Pseudomonas (non-aeruginosa)
ICU	D4	ICU_D4_89	RT	OXA	Stenotrophomonas maltophilia	2083						Stenotrophomonas sp. 4	Stenotrophomonas
ICU	D4	ICU_D4_90	RT	OXA	Stenotrophomonas maltophilia	2116	yes	Stenotrophomonas maltophilia	564	99.64	100	Stenotrophomonas sp. 4	Stenotrophomonas
ICU	D4	ICU_D4_91	RT	OXA	Stenotrophomonas maltophilia	2257	yes	Stenotrophomonas maltophilia	760	99.87	100	Stenotrophomonas sp. 5	Stenotrophomonas
ICU	D4	ICU_D4_92	RT	OXA	Pseudomonas putida	1854	yes	Pseudomonas sp.	681	99.85	100	Pseudomonas sp. 3	Pseudomonas (non-aeruginosa)
ICU	D4	ICU_D4_93	RT	Carb	Pseudomonas chlororaphis	2103	yes	Pseudomonas sp.	688	100	100	Pseudomonas chlororaphis	Pseudomonas (non-aeruginosa)
ICU	D4	ICU_D4_94	RT	Carb	Pseudomonas chlororaphis	1813	yes	Pseudomonas sp.	684	100	100	Pseudomonas chlororaphis	Pseudomonas (non-aeruginosa)
ICU	D4	ICU_D4_95	RT	Chocolate	Pseudomonas aeruginosa	2283						Pseudomonas aeruginosa	Pseudomonas (aeruginosa)
ICU	D4	ICU_D4_96	RT	Chocolate	Pseudomonas aeruginosa	2336						Pseudomonas aeruginosa	Pseudomonas (aeruginosa)
ICU	D4	ICU_D4_97	RT	Chocolate	Pseudomonas aeruginosa	2215						Pseudomonas aeruginosa	Pseudomonas (aeruginosa)
ICU	D4	ICU_D4_98	RT	Chocolate	Stenotrophomonas maltophilia	1773						Stenotrophomonas sp. 4	Stenotrophomonas
ICU	D4	ICU_D4_99	RT	Chocolate	Acinetobacter johnsonii	1885	yes	Acinetobacter johnsonii	674	99.7	100	Acinetobacter johnsonii	Acinetobacter
ICU	D4	ICU_D4_100	RT	Chocolate	Stenotrophomonas maltophilia	1895						Stenotrophomonas sp. 4	Stenotrophomonas
ICU	D4	ICU_D4_101	RT	Chocolate	Stenotrophomonas maltophilia	2021						Stenotrophomonas sp. 4	Stenotrophomonas
ICU	D4	ICU_D4_102	RT	Chocolate	Stenotrophomonas maltophilia	1976						Stenotrophomonas sp. 4	Stenotrophomonas
ICU	D4	ICU_D4_103	RT	Chocolate	Pseudomonas putida	1701						Pseudomonas sp. 3	Pseudomonas (non-aeruginosa)
ICU	D4	ICU_D4_104	RT	Chocolate	not reliable identification	1699						Pseudomonas sp. 3	Pseudomonas (non-aeruginosa)
ICU	D4	ICU_D4_105	RT	Chocolate	not reliable identification	1693						Pseudomonas sp. 3	Pseudomonas (non-aeruginosa)
ICU	D4	ICU_D4_106	RT	Chocolate	Pseudomonas putida	1887	yes	Pseudomonas sp.	687	99.85	100	Pseudomonas sp. 3	Pseudomonas (non-aeruginosa)
ICU	D4	ICU_D4_107	RT	Chocolate	Pseudomonas putida	1858						Pseudomonas sp. 3	Pseudomonas (non-aeruginosa)
MS	D4	MS_D4_108	RT	Chocolate	Pseudomonas putida	1831	yes	Pseudomonas sp.	616	99.84	100	Pseudomonas sp. 3	Pseudomonas (non-aeruginosa)
MS	D4	MS_D4_109	RT	Chocolate	not reliable identification	1695						Pseudomonas sp. 3	Pseudomonas (non-aeruginosa)
MS	D4	MS_D4_110	RT	Chocolate	not reliable identification	1485	yes	Bacillus subtilis	697	99.86	100	Bacillus subtilis	Bacillus
MS	D4	MS_D4_111	RT	Chocolate	Bacillus cereus	1902	yes	Bacillus cereus	712	99.44	100	Bacillus cereus 1	Bacillus
MS	D4	MS_D4_112	RT	Chocolate	Pseudomonas aeruginosa	2399	yes	Pseudomonas aeruginosa	689	100	100	Pseudomonas aeruginosa	Pseudomonas (aeruginosa)
UCE	D4	UCE_D4_113	RT	ESBL	Pseudomonas aeruginosa	2367						Pseudomonas aeruginosa	Pseudomonas (aeruginosa)
UCE	D4	UCE_D4_114	RT	OXA	Pseudomonas putida	2248						Pseudomonas sp. 6	Pseudomonas (non-aeruginosa)
UCE	D4	UCE_D4_115	RT	Carb	Pseudomonas putida	2189	yes	Pseudomonas putida	675	99.7	100	Pseudomonas sp. 6	Pseudomonas (non-aeruginosa)
UCE	D4	UCE_D4_116	RT	Chocolate	Pseudomonas aeruginosa	2273						Pseudomonas aeruginosa	Pseudomonas (aeruginosa)
UCE	D4	UCE_D4_117	RT	Chocolate	Pseudomonas aeruginosa	2194	yes	Pseudomonas aeruginosa	699	100	100	Pseudomonas aeruginosa	Pseudomonas (aeruginosa)
UCE	D4	UCE_D4_118	RT	Chocolate	Pseudomonas putida	1866	yes	Pseudomonas putida	691	99.86	100	Pseudomonas sp. 6	Pseudomonas (non-aeruginosa)
UCE	D4	UCE_D4_119	RT	Chocolate	Pseudomonas putida	1738	yes	Pseudomonas putida	689	100	100	Pseudomonas sp. 6	Pseudomonas (non-aeruginosa)
H	D4	H_D4_120	RT	Chocolate	Staphylococcus epidermidis	1.93	yes	Staphylococcus epidermidis	767	100	100	Staphylococcus epidermidis	Staphylococcus
GM	D4	GM_D4_121	RT	ESBL	Klebsiella pneumoniae	2093						Klebsiella pneumoniae	Klebsiella
GM	D4	GM_D4_122	RT	ESBL	Klebsiella pneumoniae	2165						Klebsiella pneumoniae	Klebsiella
GM	D4	GM_D4_123	RT	ESBL	Klebsiella pneumoniae	2301	yes	Klebsiella pneumoniae	798	100	100	Klebsiella pneumoniae	Klebsiella
GM	D4	GM_D4_124	RT	ESBL	Klebsiella pneumoniae	2261						Klebsiella pneumoniae	Klebsiella
GM	D4	GM_D4_125	RT	ESBL	Klebsiella pneumoniae	2236						Klebsiella pneumoniae	Klebsiella
GM	D4	GM_D4_126	RT	ESBL	Pseudomonas nitroreducens	1856						Pseudomonas nitroreducens	Pseudomonas (non-aeruginosa)
GM	D4	GM_D4_127	RT	ESBL	Pseudomonas citronellolis	1837						Pseudomonas nitroreducens	Pseudomonas (non-aeruginosa)
GM	D4	GM_D4_128	RT	ESBL	Pseudomonas nitroreducens	2	yes	Pseudomonas nitroreducens	703	100	100	Pseudomonas nitroreducens	Pseudomonas (non-aeruginosa)
GM	D4	GM_D4_129	RT	ESBL	Pseudomonas nitroreducens	1761						Pseudomonas nitroreducens	Pseudomonas (non-aeruginosa)
GM	D4	GM_D4_130	RT	ESBL	Pseudomonas nitroreducens	2006						Pseudomonas nitroreducens	Pseudomonas (non-aeruginosa)
GM	D4	GM_D4_131	RT	ESBL	Stenotrophomonas maltophilia	2073	yes	Stenotrophomonas maltophilia	781	100	100	Stenotrophomonas sp. 4	Stenotrophomonas
GM	D4	GM_D4_132	RT	ESBL	Stenotrophomonas maltophilia	2032						Stenotrophomonas sp. 5	Stenotrophomonas
GM	D4	GM_D4_133	RT	ESBL	not reliable identification	1696						Stenotrophomonas sp. 5	Stenotrophomonas
GM	D4	GM_D4_134	RT	ESBL	Ochrobactrum anthropi	2087	yes	Brucella anthropi	640	99.78	100	Brucella anthropi	Brucella
GM	D4	GM_D4_135	RT	ESBL	Stenotrophomonas maltophilia	2178	yes	Stenotrophomonas maltophilia	707	100	100	Stenotrophomonas sp. 5	Stenotrophomonas
GM	D4	GM_D4_136	RT	OXA	not reliable identification	1684						Pseudomonas nitroreducens	Pseudomonas (non-aeruginosa)
GM	D4	GM_D4_137	RT	OXA	not reliable identification	1516	yes	Pseudomonas nitroreducens	646	100	100	Pseudomonas nitroreducens	Pseudomonas (non-aeruginosa)
GM	D4	GM_D4_138	RT	OXA	not reliable identification	1634						Pseudomonas nitroreducens	Pseudomonas (non-aeruginosa)
GM	D4	GM_D4_139	RT	OXA	Pseudomonas nitroreducens	1716						Pseudomonas nitroreducens	Pseudomonas (non-aeruginosa)
GM	D4	GM_D4_140	RT	OXA	Pseudomonas nitroreducens	1.91						Pseudomonas nitroreducens	Pseudomonas (non-aeruginosa)
GM	D4	GM_D4_141	RT	Carb	Stenotrophomonas maltophilia	1797						Stenotrophomonas sp. 4	Stenotrophomonas
GM	D4	GM_D4_142	RT	Carb	not reliable identification	1613						Stenotrophomonas sp. 5	Stenotrophomonas
GM	D4	GM_D4_143	RT	Carb	Stenotrophomonas maltophilia	1928						Stenotrophomonas sp. 5	Stenotrophomonas
GM	D4	GM_D4_144	RT	Carb	Stenotrophomonas maltophilia	1888						Stenotrophomonas sp. 5	Stenotrophomonas
GM	D4	GM_D4_145	RT	Carb	Stenotrophomonas maltophilia	1746	yes	Stenotrophomonas maltophilia	704	99.86	100	Stenotrophomonas sp. 4	Stenotrophomonas
GM	D4	GM_D4_146	RT	Carb	Pseudomonas nitroreducens	1936						Pseudomonas nitroreducens	Pseudomonas (non-aeruginosa)
GM	D4	GM_D4_147	RT	Carb	Pseudomonas nitroreducens	2128						Pseudomonas nitroreducens	Pseudomonas (non-aeruginosa)
GM	D4	GM_D4_148	RT	Carb	Pseudomonas nitroreducens	1.71	yes	Pseudomonas sp.	724	98.9	100	Pseudomonas nitroreducens	Pseudomonas (non-aeruginosa)
GM	D4	GM_D4_149	RT	Carb	Pseudomonas nitroreducens	2387						Pseudomonas nitroreducens	Pseudomonas (non-aeruginosa)
GM	D4	GM_D4_150	RT	Carb	Pseudomonas nitroreducens	2282						Pseudomonas nitroreducens	Pseudomonas (non-aeruginosa)
GM	D4	GM_D4_151	RT	Chocolate	Klebsiella pneumoniae	2342						Klebsiella pneumoniae	Klebsiella
GM	D4	GM_D4_152	RT	Chocolate	Pseudomonas aeruginosa	2154						Pseudomonas aeruginosa	Pseudomonas (aeruginosa)
GM	D4	GM_D4_153	RT	Chocolate	Klebsiella pneumoniae	2.25						Klebsiella pneumoniae	Klebsiella
GM	D4	GM_D4_154	RT	Chocolate	Pseudomonas aeruginosa	2.07						Pseudomonas aeruginosa	Pseudomonas (aeruginosa)
GM	D4	GM_D4_155	RT	Chocolate	Klebsiella pneumoniae	2262	yes	Klebsiella pneumoniae	711	100	100	Klebsiella pneumoniae	Klebsiella
GM	D4	GM_D4_156	RT	Chocolate	Pseudomonas aeruginosa	2221	yes	Pseudomonas aeruginosa	716	99.86	100	Pseudomonas aeruginosa	Pseudomonas (aeruginosa)
GM	D4	GM_D4_157	RT	Chocolate	Pseudomonas aeruginosa	2196						Pseudomonas aeruginosa	Pseudomonas (aeruginosa)
GM	D4	GM_D4_158	RT	Chocolate	Pseudomonas aeruginosa	2248						Pseudomonas aeruginosa	Pseudomonas (aeruginosa)
GM	D4	GM_D4_159	RT	Chocolate	Pseudomonas aeruginosa	2095						Pseudomonas aeruginosa	Pseudomonas (aeruginosa)
GM	D4	GM_D4_160	RT	Chocolate	Pseudomonas aeruginosa	2065						Pseudomonas aeruginosa	Pseudomonas (aeruginosa)
GM	D4	GM_D4_161	RT	Chocolate	not reliable identification	1.53						Pseudomonas nitroreducens	Pseudomonas (non-aeruginosa)
GM	D4	GM_D4_162	RT	Chocolate	Pseudomonas aeruginosa	2353						Pseudomonas aeruginosa	Pseudomonas (aeruginosa)
GM	D4	GM_D4_163	RT	Chocolate	not reliable identification	1521						Pseudomonas nitroreducens	Pseudomonas (non-aeruginosa)
GM	D4	GM_D4_164	RT	Chocolate	Pseudomonas aeruginosa	2066						Pseudomonas aeruginosa	Pseudomonas (aeruginosa)
GM	D4	GM_D4_165	RT	Chocolate	Pseudomonas aeruginosa	1857	yes	Pseudomonas aeruginosa	690	100	100	Pseudomonas aeruginosa	Pseudomonas (aeruginosa)
ICU	D4	ICU_D4_167	37	Cetrimide	Pseudomonas aeruginosa	2299						Pseudomonas aeruginosa	Pseudomonas (aeruginosa)
ICU	D4	ICU_D4_168	37	Cetrimide	Achromobacter xylosoxidans	2						Achromobacter sp. 2	Achromobacter
ICU	D4	ICU_D4_169	37	Cetrimide	Pseudomonas pseudoalcaligenes	2126						Pseudomonas oleovorans	Pseudomonas (non-aeruginosa)
GM	D4	GM_D4_170	37	Cetrimide	Pseudomonas aeruginosa	2372						Pseudomonas aeruginosa	Pseudomonas (aeruginosa)
GM	D4	GM_D4_171	37	Cetrimide	Pseudomonas aeruginosa	2.22						Pseudomonas aeruginosa	Pseudomonas (aeruginosa)
GM	D4	GM_D4_172	37	Cetrimide	Pseudomonas aeruginosa	2.3						Pseudomonas aeruginosa	Pseudomonas (aeruginosa)
GM	D4	GM_D4_173	37	Cetrimide	Pseudomonas aeruginosa	2276						Pseudomonas aeruginosa	Pseudomonas (aeruginosa)
GM	D4	GM_D4_174	37	Cetrimide	Pseudomonas aeruginosa	2298						Pseudomonas aeruginosa	Pseudomonas (aeruginosa)
GM	D4	GM_D4_175	37	Cetrimide	Pseudomonas aeruginosa	2371						Pseudomonas aeruginosa	Pseudomonas (aeruginosa)
GM	D4	GM_D4_176	37	Cetrimide	Pseudomonas aeruginosa	2187						Pseudomonas aeruginosa	Pseudomonas (aeruginosa)
GM	D4	GM_D4_177	37	Cetrimide	Pseudomonas aeruginosa	2416						Pseudomonas aeruginosa	Pseudomonas (aeruginosa)
GM	D4	GM_D4_178	37	Cetrimide	Pseudomonas aeruginosa	2287						Pseudomonas aeruginosa	Pseudomonas (aeruginosa)
GM	D4	GM_D4_179	37	Cetrimide	Pseudomonas aeruginosa	2305						Pseudomonas aeruginosa	Pseudomonas (aeruginosa)
GM	D4	GM_D4_182	37	Cetrimide	Pseudomonas aeruginosa	2.43						Pseudomonas aeruginosa	Pseudomonas (aeruginosa)
GM	D4	GM_D4_183	37	Cetrimide	Pseudomonas aeruginosa	2331						Pseudomonas aeruginosa	Pseudomonas (aeruginosa)
ICU	D4	ICU_D4_185	RT	Cetrimide	Stenotrophomonas maltophilia	2033						Stenotrophomonas sp. 5	Stenotrophomonas
ICU	D4	ICU_D4_186	RT	Cetrimide	Stenotrophomonas maltophilia	1.85						Stenotrophomonas sp. 4	Stenotrophomonas
ICU	D4	ICU_D4_187	RT	Cetrimide	Achromobacter xylosoxidans	1934						Achromobacter sp. 2	Achromobacter
ICU	D4	ICU_D4_188	RT	Cetrimide	Achromobacter xylosoxidans	2012	yes	Achromobacter xylosoxidans	746	100	100	Achromobacter sp. 2	Achromobacter
ICU	D4	ICU_D4_190	RT	Cetrimide	Pseudomonas aeruginosa	2286						Pseudomonas aeruginosa	Pseudomonas (aeruginosa)
GM	D4	GM_D4_191	RT	Cetrimide	Pseudomonas aeruginosa	2207						Pseudomonas aeruginosa	Pseudomonas (aeruginosa)
GM	D4	GM_D4_192	RT	Cetrimide	Pseudomonas aeruginosa	2322						Pseudomonas aeruginosa	Pseudomonas (aeruginosa)
GM	D4	GM_D4_193	RT	Cetrimide	Pseudomonas aeruginosa	2.44						Pseudomonas aeruginosa	Pseudomonas (aeruginosa)
GM	D4	GM_D4_194	RT	Cetrimide	Pseudomonas aeruginosa	2397						Pseudomonas aeruginosa	Pseudomonas (aeruginosa)
GM	D4	GM_D4_195	RT	Cetrimide	Pseudomonas aeruginosa	2192						Pseudomonas aeruginosa	Pseudomonas (aeruginosa)
GM	D4	GM_D4_196	RT	Cetrimide	Pseudomonas aeruginosa	2394						Pseudomonas aeruginosa	Pseudomonas (aeruginosa)
GM	D4	GM_D4_197	RT	Cetrimide	Pseudomonas nitroreducens	2014						Pseudomonas nitroreducens	Pseudomonas (non-aeruginosa)
GM	D4	GM_D4_198	RT	Cetrimide	Pseudomonas nitroreducens	1827						Pseudomonas nitroreducens	Pseudomonas (non-aeruginosa)
GM	D4	GM_D4_199	RT	Cetrimide	Pseudomonas aeruginosa	2409						Pseudomonas aeruginosa	Pseudomonas (aeruginosa)
GM	D4	GM_D4_200	RT	Cetrimide	Pseudomonas aeruginosa	2316						Pseudomonas aeruginosa	Pseudomonas (aeruginosa)
GM	D4	GM_D4_201	RT	Cetrimide	Pseudomonas aeruginosa	2358						Pseudomonas aeruginosa	Pseudomonas (aeruginosa)
GM	D4	GM_D4_202	RT	Cetrimide	Pseudomonas aeruginosa	2233						Pseudomonas aeruginosa	Pseudomonas (aeruginosa)
GM	D4	GM_D4_203	RT	Cetrimide	Pseudomonas aeruginosa	2257						Pseudomonas aeruginosa	Pseudomonas (aeruginosa)
GM	D4	GM_D4_204	RT	Cetrimide	Pseudomonas aeruginosa	2328						Pseudomonas aeruginosa	Pseudomonas (aeruginosa)
GM	D4	GM_D4_205	RT	Cetrimide	Pseudomonas aeruginosa	2347						Pseudomonas aeruginosa	Pseudomonas (aeruginosa)
ICU	D4	ICU_D4_206	37	R2A	Delftia acidovorans	2248	yes	Delftia sp.	735	100	100	Delftia acidovorans	Delftia
ICU	D4	ICU_D4_207	37	R2A	Achromobacter xylosoxidans	1978	yes	Achromobacter xylosoxidans	748	100	100	Achromobacter sp. 2	Achromobacter
ICU	D4	ICU_D4_208	37	R2A	Stenotrophomonas maltophilia	1725						Stenotrophomonas sp. 4	Stenotrophomonas
ICU	D4	ICU_D4_209	37	R2A	Stenotrophomonas maltophilia	1782						Stenotrophomonas sp. 4	Stenotrophomonas
ICU	D4	ICU_D4_210	37	R2A	Stenotrophomonas maltophilia	2053	yes	Stenotrophomonas maltophilia	707	99.72	100	Stenotrophomonas sp. 5	Stenotrophomonas
ICU	D4	ICU_D4_211	37	R2A	Bacillus subtilis	2028						Bacillus subtilis	Bacillus
MS	D4	MS_D4_212	37	R2A	Kocuria rhizophila	1833	yes	Kocuria rhizophila	679	100	100	Kocuria rhizophila	Kocuria
UCE	D4	UCE_D4_213	37	R2A	Kocuria rhizophila	1807	yes	Kocuria rhizophila	783	99.87	100	Kocuria rhizophila	Kocuria
UCE	D4	UCE_D4_214	37	R2A	Dermacoccus nishinomiyaensis	1924	yes	Dermacoccus nishinomiyaensis	673	100	100	Dermacoccus nishinomiyaensis	Dermacoccus
H	D4	H_D4_215	37	R2A	Staphylococcus epidermidis	1947						Staphylococcus epidermidis	Staphylococcus
H	D4	H_D4_216	37	R2A	Staphylococcus epidermidis	1865						Staphylococcus epidermidis	Staphylococcus
H	D4	H_D4_217	37	R2A	Staphylococcus epidermidis	2024						Staphylococcus epidermidis	Staphylococcus
H	D4	H_D4_218	37	R2A	Staphylococcus epidermidis	2046						Staphylococcus epidermidis	Staphylococcus
H	D4	H_D4_219	37	R2A	Staphylococcus epidermidis	2149	yes	Staphylococcus epidermidis	693	99.86	100	Staphylococcus epidermidis	Staphylococcus
H	D4	H_D4_220	37	R2A	Staphylococcus warneri	2204	yes	Staphylococcus warneri	705	99.86	100	Staphylococcus warneri	Staphylococcus
H	D4	H_D4_221	37	R2A	Staphylococcus warneri	2195						Staphylococcus warneri	Staphylococcus
GM	D4	GM_D4_222	37	R2A	Pseudomonas aeruginosa	2425						Pseudomonas aeruginosa	Pseudomonas (aeruginosa)
GM	D4	GM_D4_223	37	R2A	Pseudomonas aeruginosa	2.19						Pseudomonas aeruginosa	Pseudomonas (aeruginosa)
GM	D4	GM_D4_224	37	R2A	Pseudomonas aeruginosa	2182						Pseudomonas aeruginosa	Pseudomonas (aeruginosa)
GM	D4	GM_D4_225	37	R2A	Pseudomonas aeruginosa	2279						Pseudomonas aeruginosa	Pseudomonas (aeruginosa)
GM	D4	GM_D4_226	37	R2A	Pseudomonas aeruginosa	2204						Pseudomonas aeruginosa	Pseudomonas (aeruginosa)
GM	D4	GM_D4_227	37	R2A	Pseudomonas aeruginosa	2.46						Pseudomonas aeruginosa	Pseudomonas (aeruginosa)
GM	D4	GM_D4_228	37	R2A	Pseudomonas aeruginosa	2397						Pseudomonas aeruginosa	Pseudomonas (aeruginosa)
GM	D4	GM_D4_229	37	R2A	Pseudomonas aeruginosa	2282						Pseudomonas aeruginosa	Pseudomonas (aeruginosa)
GM	D4	GM_D4_230	37	R2A	Pseudomonas aeruginosa	2261	yes	Pseudomonas aeruginosa	665	100	100	Pseudomonas aeruginosa	Pseudomonas (aeruginosa)
GM	D4	GM_D4_231	37	R2A	Pseudomonas aeruginosa	2403						Pseudomonas aeruginosa	Pseudomonas (aeruginosa)
GM	D4	GM_D4_232	37	R2A	Pseudomonas aeruginosa	2361						Pseudomonas aeruginosa	Pseudomonas (aeruginosa)
GM	D4	GM_D4_233	37	R2A	Pseudomonas aeruginosa	2315						Pseudomonas aeruginosa	Pseudomonas (aeruginosa)
GM	D4	GM_D4_234	37	R2A	Pseudomonas aeruginosa	2307						Pseudomonas aeruginosa	Pseudomonas (aeruginosa)
GM	D4	GM_D4_235	37	R2A	Pseudomonas aeruginosa	2321						Pseudomonas aeruginosa	Pseudomonas (aeruginosa)
GM	D4	GM_D4_236	37	R2A	Pseudomonas aeruginosa	2306						Pseudomonas aeruginosa	Pseudomonas (aeruginosa)
ICU	D4	ICU_D4_237	37	R2A	Dermacoccus nishinomiyaensis	1825	yes	Dermacoccus nishinomiyaensis	663	99.7	100	Dermacoccus nishinomiyaensis	Dermacoccus
ICU	D4	ICU_D4_239	RT	R2A	Pseudomonas aeruginosa	2162	yes	Pseudomonas aeruginosa	744	99.87	100	Pseudomonas aeruginosa	Pseudomonas (aeruginosa)
ICU	D4	ICU_D4_240	RT	R2A	Stenotrophomonas maltophilia	1875	yes	Stenotrophomonas maltophilia	705	99.72	100	Stenotrophomonas sp. 4	Stenotrophomonas
ICU	D4	ICU_D4_241	RT	R2A	Pseudomonas putida	1765						Pseudomonas sp. 3	Pseudomonas (non-aeruginosa)
ICU	D4	ICU_D4_242	RT	R2A	Stenotrophomonas maltophilia	1825						Stenotrophomonas sp. 5	Stenotrophomonas
ICU	D4	ICU_D4_243	RT	R2A	Pseudomonas aeruginosa	2389						Pseudomonas aeruginosa	Pseudomonas (aeruginosa)
ICU	D4	ICU_D4_244	RT	R2A	Stenotrophomonas maltophilia	2028						Stenotrophomonas sp. 4	Stenotrophomonas
ICU	D4	ICU_D4_245	RT	R2A	Ochrobactrum anthropi	2116	yes	Brucella anthropi	705	99.86	100	Brucella anthropi	Brucella
ICU	D4	ICU_D4_246	RT	R2A	Methylobacterium organophilum	1857	yes	Bosea vaviloviae	720	100	100	Bosea vaviloviae	Bosea
H	D4	H_D4_247	RT	R2A	Staphylococcus hominis	2023	yes	Staphylococcus hominis	691	99.28	100	Staphylococcus hominis	Staphylococcus
H	D4	H_D4_248	RT	R2A	Staphylococcus hominis	2115						Staphylococcus hominis	Staphylococcus
H	D4	H_D4_249	RT	R2A	Staphylococcus hominis	2111	yes	Staphylococcus hominis	717	100	100	Staphylococcus hominis	Staphylococcus
H	D4	H_D4_250	RT	R2A	Staphylococcus warneri	2314						Staphylococcus warneri	Staphylococcus
GM	D4	GM_D4_252	RT	R2A	Klebsiella pneumoniae	2279						Klebsiella pneumoniae	Klebsiella
GM	D4	GM_D4_254	RT	R2A	Klebsiella pneumoniae	2413	yes	Klebsiella pneumoniae	652	99.85	100	Klebsiella pneumoniae	Klebsiella
GM	D4	GM_D4_255	RT	R2A	Klebsiella pneumoniae	2383						Klebsiella pneumoniae	Klebsiella
GM	D4	GM_D4_256	RT	R2A	Klebsiella pneumoniae	2.4						Klebsiella pneumoniae	Klebsiella
GM	D4	GM_D4_257	RT	R2A	Pseudomonas nitroreducens	2419						Pseudomonas nitroreducens	Pseudomonas (non-aeruginosa)
GM	D4	GM_D4_258	RT	R2A	Pseudomonas nitroreducens	2321						Pseudomonas nitroreducens	Pseudomonas (non-aeruginosa)
GM	D4	GM_D4_259	RT	R2A	Pseudomonas nitroreducens	2333						Pseudomonas nitroreducens	Pseudomonas (non-aeruginosa)
GM	D4	GM_D4_260	RT	R2A	Pseudomonas nitroreducens	2097						Pseudomonas nitroreducens	Pseudomonas (non-aeruginosa)
GM	D4	GM_D4_261	RT	R2A	Pseudomonas aeruginosa	2473						Pseudomonas aeruginosa	Pseudomonas (aeruginosa)
GM	D4	GM_D4_262	RT	R2A	Pseudomonas nitroreducens	2094						Pseudomonas nitroreducens	Pseudomonas (non-aeruginosa)
GM	D4	GM_D4_263	RT	R2A	Pseudomonas nitroreducens	2306						Pseudomonas nitroreducens	Pseudomonas (non-aeruginosa)
GM	D4	GM_D4_264	RT	R2A	Pseudomonas nitroreducens	2325						Pseudomonas nitroreducens	Pseudomonas (non-aeruginosa)
GM	D4	GM_D4_265	RT	R2A	Pseudomonas aeruginosa	2395						Pseudomonas aeruginosa	Pseudomonas (aeruginosa)
GM	D4	GM_D4_266	RT	R2A	Ochrobactrum anthropi	2339	yes	Brucella anthropi	713	99.72	100	Brucella anthropi	Brucella
GM	D4	GM_D4_267	RT	R2A	Pseudomonas aeruginosa	2431						Pseudomonas aeruginosa	Pseudomonas (aeruginosa)
GM	D4	GM_D4_268	RT	R2A	Pseudomonas aeruginosa	2453						Pseudomonas aeruginosa	Pseudomonas (aeruginosa)
GM	D4	GM_D4_269	RT	R2A	Pseudomonas nitroreducens	2341						Pseudomonas nitroreducens	Pseudomonas (non-aeruginosa)
GM	D4	GM_D4_270	RT	R2A	Pseudomonas aeruginosa	2469						Pseudomonas aeruginosa	Pseudomonas (aeruginosa)
GM	D4	GM_D4_271	RT	R2A	Pseudomonas aeruginosa	2466						Pseudomonas aeruginosa	Pseudomonas (aeruginosa)
ICU	D5	ICU_D5_1	37	Chocolate	Moraxella sp.	2021	yes	Moraxella osloensis	712	99.86	100	Moraxella osloensis	Moraxella
UCE	D5	UCE_D5_2	37	Chocolate	Staphylococcus cohnii	2357	yes	Staphylococcus cohnii	711	99.86	100	Staphylococcus cohnii	Staphylococcus
UCE	D5	UCE_D5_3	37	Chocolate	Pseudomonas aeruginosa	2499	yes	Pseudomonas aeruginosa	800	99.82	100	Pseudomonas aeruginosa	Pseudomonas (aeruginosa)
UCE	D5	UCE_D5_4	37	Chocolate	Pseudomonas aeruginosa	2467						Pseudomonas aeruginosa	Pseudomonas (aeruginosa)
UCE	D5	UCE_D5_5	37	Chocolate	Pseudomonas aeruginosa	2503						Pseudomonas aeruginosa	Pseudomonas (aeruginosa)
UCE	D5	UCE_D5_6	37	Chocolate	Pseudomonas aeruginosa	2502						Pseudomonas aeruginosa	Pseudomonas (aeruginosa)
UCE	D5	UCE_D5_7	37	Chocolate	Pseudomonas aeruginosa	2491						Pseudomonas aeruginosa	Pseudomonas (aeruginosa)
UCE	D5	UCE_D5_8	37	Chocolate	Enterobacter asburiae	1858						Enterobacter mori	Enterobacter
UCE	D5	UCE_D5_9	37	Chocolate	Pseudomonas monteilii	2006						Pseudomonas sp. 7	Pseudomonas (non-aeruginosa)
UCE	D5	UCE_D5_10	37	Chocolate	Enterobacter asburiae	1745	yes	Enterobacter mori	687	99.56	100	Enterobacter mori	Enterobacter
UCE	D5	UCE_D5_11	37	Chocolate	Pseudomonas monteilii	1.88						Pseudomonas sp. 7	Pseudomonas (non-aeruginosa)
UCE	D5	UCE_D5_12	37	Chocolate	Enterobacter cloacae	1.8						Enterobacter mori	Enterobacter
UCE	D5	UCE_D5_13	37	Chocolate	Acidovorax temperans	2.29						Acidovorax temperans	Acidovorax
UCE	D5	UCE_D5_14	37	Chocolate	Acidovorax temperans	2217						Acidovorax temperans	Acidovorax
UCE	D5	UCE_D5_15	37	Chocolate	Acidovorax temperans	2222						Acidovorax temperans	Acidovorax
UCE	D5	UCE_D5_16	37	Chocolate	Acidovorax temperans	2319						Acidovorax temperans	Acidovorax
UCE	D5	UCE_D5_17	37	Chocolate	Acidovorax temperans	2.32	yes	Acidovorax temperans	701	100	100	Acidovorax temperans	Acidovorax
UCE	D5	UCE_D5_18	37	ESBL	Pseudomonas aeruginosa	2459						Pseudomonas aeruginosa	Pseudomonas (aeruginosa)
UCE	D5	UCE_D5_19	37	ESBL	Pseudomonas aeruginosa	2415						Pseudomonas aeruginosa	Pseudomonas (aeruginosa)
UCE	D5	UCE_D5_20	37	ESBL	Pseudomonas aeruginosa	2456						Pseudomonas aeruginosa	Pseudomonas (aeruginosa)
UCE	D5	UCE_D5_21	37	ESBL	Pseudomonas aeruginosa	2406						Pseudomonas aeruginosa	Pseudomonas (aeruginosa)
UCE	D5	UCE_D5_22	37	ESBL	Pseudomonas aeruginosa	2369						Pseudomonas aeruginosa	Pseudomonas (aeruginosa)
UCE	D5	UCE_D5_23	37	ESBL	Pseudomonas putida	2012						Pseudomonas sp. 7	Pseudomonas (non-aeruginosa)
UCE	D5	UCE_D5_24	37	ESBL	Pseudomonas putida	2075						Pseudomonas sp. 7	Pseudomonas (non-aeruginosa)
UCE	D5	UCE_D5_25	37	ESBL	Stenotrophomonas maltophilia	2342	yes	Stenotrophomonas maltophilia	689	99.85	100	Stenotrophomonas sp. 5	Stenotrophomonas
UCE	D5	UCE_D5_26	37	ESBL	Pseudomonas monteilii	2134						Pseudomonas sp. 7	Pseudomonas (non-aeruginosa)
UCE	D5	UCE_D5_27	37	ESBL	Stenotrophomonas maltophilia	2352						Stenotrophomonas sp. 5	Stenotrophomonas
UCE	D5	UCE_D5_28	37	Carb	Pseudomonas aeruginosa	2.39	yes	Pseudomonas aeruginosa	702	100	100	Pseudomonas aeruginosa	Pseudomonas (aeruginosa)
UCE	D5	UCE_D5_29	37	Carb	Pseudomonas aeruginosa	2329						Pseudomonas aeruginosa	Pseudomonas (aeruginosa)
UCE	D5	UCE_D5_30	37	Carb	Pseudomonas aeruginosa	2.45						Pseudomonas aeruginosa	Pseudomonas (aeruginosa)
UCE	D5	UCE_D5_31	37	Carb	Pseudomonas aeruginosa	2396	yes	Pseudomonas aeruginosa	692	100	100	Pseudomonas aeruginosa	Pseudomonas (aeruginosa)
UCE	D5	UCE_D5_32	37	Carb	Pseudomonas aeruginosa	2515						Pseudomonas aeruginosa	Pseudomonas (aeruginosa)
UCE	D5	UCE_D5_33	37	Carb	Pseudomonas aeruginosa	2403						Pseudomonas aeruginosa	Pseudomonas (aeruginosa)
UCE	D5	UCE_D5_34	37	Carb	Pseudomonas aeruginosa	2407						Pseudomonas aeruginosa	Pseudomonas (aeruginosa)
UCE	D5	UCE_D5_35	37	Carb	Pseudomonas putida	2084	yes	Pseudomonas taiwanensis	621	100	100	Pseudomonas sp. 7	Pseudomonas (non-aeruginosa)
UCE	D5	UCE_D5_36	37	Carb	Stenotrophomonas maltophilia	2369						Stenotrophomonas sp. 5	Stenotrophomonas
UCE	D5	UCE_D5_37	37	Carb	Stenotrophomonas maltophilia	2399	yes	Stenotrophomonas maltophilia	688	99.85	100	Stenotrophomonas sp. 5	Stenotrophomonas
UCE	D5	UCE_D5_38	37	Carb	Pseudomonas aeruginosa	2423						Pseudomonas aeruginosa	Pseudomonas (aeruginosa)
UCE	D5	UCE_D5_39	37	Carb	Pseudomonas aeruginosa	2421						Pseudomonas aeruginosa	Pseudomonas (aeruginosa)
UCE	D5	UCE_D5_40	37	OXA	Pseudomonas putida	2077	yes	Pseudomonas taiwanensis	696	100	100	Pseudomonas sp. 7	Pseudomonas (non-aeruginosa)
UCE	D5	UCE_D5_41	37	OXA	Pseudomonas monteilii	2136						Pseudomonas sp. 7	Pseudomonas (non-aeruginosa)
UCE	D5	UCE_D5_42	37	OXA	Pseudomonas	2128						Pseudomonas sp. 7	Pseudomonas (non-aeruginosa)
UCE	D5	UCE_D5_43	37	OXA	Pseudomonas monteilii	2.18						Pseudomonas sp. 7	Pseudomonas (non-aeruginosa)
H	D5	H_D5_44	37	Chocolate	Staphylococcus epidermidis	2113	yes	Staphylococcus epidermidis	680	99.68	100	Staphylococcus epidermidis	Staphylococcus
GM	D5	GM_D5_45	37	Chocolate	Pseudomonas aeruginosa	2381						Pseudomonas aeruginosa	Pseudomonas (aeruginosa)
GM	D5	GM_D5_46	37	Chocolate	Pseudomonas aeruginosa	2.28						Pseudomonas aeruginosa	Pseudomonas (aeruginosa)
GM	D5	GM_D5_47	37	Chocolate	Pseudomonas aeruginosa	2.25						Pseudomonas aeruginosa	Pseudomonas (aeruginosa)
GM	D5	GM_D5_48	37	Chocolate	Delftia acidovorans	1973	yes	Delftia sp.	677	100	100	Delftia acidovorans	Delftia
GM	D5	GM_D5_49	37	Chocolate	Delftia acidovorans	2.04						Delftia acidovorans	Delftia
GM	D5	GM_D5_50	37	Chocolate	Delftia acidovorans	1.89						Delftia acidovorans	Delftia
GM	D5	GM_D5_51	37	Chocolate	Delftia acidovorans	2.03						Delftia acidovorans	Delftia
GM	D5	GM_D5_52	37	Chocolate	Delftia acidovorans	2045						Delftia acidovorans	Delftia
GM	D5	GM_D5_53	37	Chocolate	Pseudomonas aeruginosa	2.14	yes	Pseudomonas aeruginosa	688	100	100	Pseudomonas aeruginosa	Pseudomonas (aeruginosa)
GM	D5	GM_D5_54	37	Chocolate	Pseudomonas aeruginosa	2243						Pseudomonas aeruginosa	Pseudomonas (aeruginosa)
GM	D5	GM_D5_55	37	Chocolate	Pseudomonas aeruginosa	2407	yes	Pseudomonas aeruginosa	500	100	100	Pseudomonas aeruginosa	Pseudomonas (aeruginosa)
GM	D5	GM_D5_56	37	Chocolate	Pseudomonas aeruginosa	2428						Pseudomonas aeruginosa	Pseudomonas (aeruginosa)
GM	D5	GM_D5_57	37	Chocolate	Pseudomonas aeruginosa	2459						Pseudomonas aeruginosa	Pseudomonas (aeruginosa)
GM	D5	GM_D5_58	37	ESBL	Stenotrophomonas maltophilia	1.97						Stenotrophomonas sp. 3	Stenotrophomonas
GM	D5	GM_D5_59	37	ESBL	Stenotrophomonas maltophilia	1969	yes	Stenotrophomonas maltophilia	707	99.72	100	Stenotrophomonas sp. 3	Stenotrophomonas
GM	D5	GM_D5_60	37	ESBL	Stenotrophomonas maltophilia	2122						Stenotrophomonas sp. 3	Stenotrophomonas
GM	D5	GM_D5_61	37	ESBL	Stenotrophomonas maltophilia	2018						Stenotrophomonas sp. 3	Stenotrophomonas
GM	D5	GM_D5_62	37	ESBL	Stenotrophomonas maltophilia	1925						Stenotrophomonas sp. 3	Stenotrophomonas
GM	D5	GM_D5_63	37	ESBL	Pseudomonas aeruginosa	2328						Pseudomonas aeruginosa	Pseudomonas (aeruginosa)
GM	D5	GM_D5_64	37	ESBL	Pseudomonas aeruginosa	2304						Pseudomonas aeruginosa	Pseudomonas (aeruginosa)
GM	D5	GM_D5_65	37	ESBL	Pseudomonas aeruginosa	2396						Pseudomonas aeruginosa	Pseudomonas (aeruginosa)
GM	D5	GM_D5_66	37	ESBL	Pseudomonas aeruginosa	2541						Pseudomonas aeruginosa	Pseudomonas (aeruginosa)
GM	D5	GM_D5_67	37	ESBL	Pseudomonas aeruginosa	2296						Pseudomonas aeruginosa	Pseudomonas (aeruginosa)
GM	D5	GM_D5_68	37	ESBL	Pseudomonas aeruginosa	2327	yes	Pseudomonas aeruginosa	485	100	100	Pseudomonas aeruginosa	Pseudomonas (aeruginosa)
GM	D5	GM_D5_69	37	ESBL	Pseudomonas aeruginosa	2422	yes	Pseudomonas aeruginosa	512	100	100	Pseudomonas aeruginosa	Pseudomonas (aeruginosa)
GM	D5	GM_D5_70	37	ESBL	Pseudomonas aeruginosa	2422						Pseudomonas aeruginosa	Pseudomonas (aeruginosa)
GM	D5	GM_D5_71	37	ESBL	Pseudomonas aeruginosa	2407						Pseudomonas aeruginosa	Pseudomonas (aeruginosa)
GM	D5	GM_D5_72	37	ESBL	Pseudomonas aeruginosa	2475						Pseudomonas aeruginosa	Pseudomonas (aeruginosa)
GM	D5	GM_D5_73	37	Carb	Pseudomonas aeruginosa	2223						Pseudomonas aeruginosa	Pseudomonas (aeruginosa)
GM	D5	GM_D5_74	37	Carb	Pseudomonas aeruginosa	2194						Pseudomonas aeruginosa	Pseudomonas (aeruginosa)
GM	D5	GM_D5_75	37	Carb	Pseudomonas aeruginosa	2355						Pseudomonas aeruginosa	Pseudomonas (aeruginosa)
GM	D5	GM_D5_76	37	Carb	Pseudomonas aeruginosa	2368						Pseudomonas aeruginosa	Pseudomonas (aeruginosa)
GM	D5	GM_D5_77	37	Carb	Pseudomonas aeruginosa	2443	yes	Pseudomonas aeruginosa	683	100	100	Pseudomonas aeruginosa	Pseudomonas (aeruginosa)
GM	D5	GM_D5_78	37	Carb	Pseudomonas aeruginosa	2388						Pseudomonas aeruginosa	Pseudomonas (aeruginosa)
GM	D5	GM_D5_79	37	Carb	Pseudomonas aeruginosa	2485	yes	Pseudomonas aeruginosa	590	100	100	Pseudomonas aeruginosa	Pseudomonas (aeruginosa)
GM	D5	GM_D5_80	37	Carb	Pseudomonas aeruginosa	2417						Pseudomonas aeruginosa	Pseudomonas (aeruginosa)
GM	D5	GM_D5_81	37	Carb	Pseudomonas aeruginosa	2.24	yes	Pseudomonas aeruginosa	649	100	100	Pseudomonas aeruginosa	Pseudomonas (aeruginosa)
GM	D5	GM_D5_82	37	Carb	Pseudomonas aeruginosa	2496	yes	Pseudomonas aeruginosa	643	100	100	Pseudomonas aeruginosa	Pseudomonas (aeruginosa)
GM	D5	GM_D5_84	37	Carb	Stenotrophomonas maltophilia	1805						Stenotrophomonas sp. 3	Stenotrophomonas
GM	D5	GM_D5_85	37	Carb	not reliable identification	1.51						Pseudomonas nitroreducens	Pseudomonas (non-aeruginosa)
GM	D5	GM_D5_86	37	Carb	not reliable identification	1.45	yes	Pseudomonas nitroreducens	580	100	100	Pseudomonas nitroreducens	Pseudomonas (non-aeruginosa)
GM	D5	GM_D5_87	37	Carb	Stenotrophomonas maltophilia	1823	yes	Stenotrophomonas maltophilia	703	99.57	100	Stenotrophomonas sp. 3	Stenotrophomonas
GM	D5	GM_D5_88	37	Carb	Pseudomonas aeruginosa	2356						Pseudomonas aeruginosa	Pseudomonas (aeruginosa)
GM	D5	GM_D5_89	37	Carb	Pseudomonas aeruginosa	2074						Pseudomonas aeruginosa	Pseudomonas (aeruginosa)
GM	D5	GM_D5_90	37	Carb	Pseudomonas aeruginosa	2518	yes	Pseudomonas aeruginosa	513	100	100	Pseudomonas aeruginosa	Pseudomonas (aeruginosa)
GM	D5	GM_D5_91	37	Carb	Pseudomonas aeruginosa	2372						Pseudomonas aeruginosa	Pseudomonas (aeruginosa)
GM	D5	GM_D5_92	37	Carb	Pseudomonas aeruginosa	2488						Pseudomonas aeruginosa	Pseudomonas (aeruginosa)
ICU	D5	ICU_D5_93	RT	Chocolate	Pseudomonas sp.	1992	yes	Pseudomonas japonica	517	100	100	Pseudomonas sp. 4	Pseudomonas (non-aeruginosa)
ICU	D5	ICU_D5_94	RT	Carb	Pseudomonas sp.	1874						Pseudomonas sp. 4	Pseudomonas (non-aeruginosa)
ICU	D5	ICU_D5_95	RT	Carb	not reliable identification	1583						Pseudomonas sp. 4	Pseudomonas (non-aeruginosa)
ICU	D5	ICU_D5_96	RT	Carb	Pseudomonas sp.	1898						Pseudomonas sp. 4	Pseudomonas (non-aeruginosa)
ICU	D5	ICU_D5_97	RT	Carb	Pseudomonas sp.	2049	yes	Pseudomonas japonica	500	100	100	Pseudomonas sp. 4	Pseudomonas (non-aeruginosa)
UCE	D5	UCE_D5_98	RT	Chocolate	Enterobacter asburiae	2268						Enterobacter quasiroggenkampii	Enterobacter
UCE	D5	UCE_D5_99	RT	Chocolate	Enterobacter cloacae	2022	yes	Enterobacter quasiroggenkampii	670	99.7	100	Enterobacter quasiroggenkampii	Enterobacter
UCE	D5	UCE_D5_100	RT	Chocolate	Pseudomonas putida	2012	yes	Pseudomonas taiwanensis	698	100	100	Pseudomonas sp. 7	Pseudomonas (non-aeruginosa)
UCE	D5	UCE_D5_101	RT	Chocolate	Pseudomonas putida	2043						Pseudomonas sp. 7	Pseudomonas (non-aeruginosa)
UCE	D5	UCE_D5_102	RT	Chocolate	Pseudomonas monteilii	1958						Pseudomonas sp. 7	Pseudomonas (non-aeruginosa)
UCE	D5	UCE_D5_103	RT	Chocolate	Pseudomonas aeruginosa	2395						Pseudomonas aeruginosa	Pseudomonas (aeruginosa)
UCE	D5	UCE_D5_104	RT	Chocolate	Pseudomonas aeruginosa	2352						Pseudomonas aeruginosa	Pseudomonas (aeruginosa)
UCE	D5	UCE_D5_105	RT	Chocolate	Pseudomonas aeruginosa	2458						Pseudomonas aeruginosa	Pseudomonas (aeruginosa)
UCE	D5	UCE_D5_106	RT	Chocolate	Pseudomonas aeruginosa	2345						Pseudomonas aeruginosa	Pseudomonas (aeruginosa)
UCE	D5	UCE_D5_107	RT	Chocolate	Pseudomonas aeruginosa	2412						Pseudomonas aeruginosa	Pseudomonas (aeruginosa)
UCE	D5	UCE_D5_108	RT	ESBL	Pseudomonas monteilii	2087						Pseudomonas sp. 7	Pseudomonas (non-aeruginosa)
UCE	D5	UCE_D5_109	RT	ESBL	Pseudomonas monteilii	2015						Pseudomonas sp. 7	Pseudomonas (non-aeruginosa)
UCE	D5	UCE_D5_110	RT	ESBL	Pseudomonas putida	2115						Pseudomonas sp. 7	Pseudomonas (non-aeruginosa)
UCE	D5	UCE_D5_111	RT	ESBL	Stenotrophomonas maltophilia	2277						Stenotrophomonas sp. 5	Stenotrophomonas
UCE	D5	UCE_D5_112	RT	ESBL	Stenotrophomonas maltophilia	2.15	yes	Stenotrophomonas maltophilia	686	100	100	Stenotrophomonas sp. 5	Stenotrophomonas
UCE	D5	UCE_D5_113	RT	Carb	Pseudomonas putida	1797	yes	Pseudomonas multiresinivorans	576	100	100	Pseudomonas sp. 7	Pseudomonas (non-aeruginosa)
UCE	D5	UCE_D5_114	RT	Carb	Pseudomonas putida	2073	yes	Pseudomonas taiwanensis	666	100	100	Pseudomonas sp. 7	Pseudomonas (non-aeruginosa)
UCE	D5	UCE_D5_115	RT	Carb	Stenotrophomonas maltophilia	2379						Stenotrophomonas sp. 5	Stenotrophomonas
UCE	D5	UCE_D5_116	RT	Carb	Stenotrophomonas maltophilia	2362						Stenotrophomonas sp. 5	Stenotrophomonas
UCE	D5	UCE_D5_117	RT	Carb	Stenotrophomonas maltophilia	2377						Stenotrophomonas sp. 5	Stenotrophomonas
UCE	D5	UCE_D5_118	RT	OXA	Pseudomonas putida	2.03						Pseudomonas sp. 7	Pseudomonas (non-aeruginosa)
UCE	D5	UCE_D5_119	RT	OXA	Pseudomonas putida	1915						Pseudomonas sp. 7	Pseudomonas (non-aeruginosa)
UCE	D5	UCE_D5_120	RT	OXA	Pseudomonas putida	2002						Pseudomonas sp. 7	Pseudomonas (non-aeruginosa)
UCE	D5	UCE_D5_122	RT	OXA	Pseudomonas mosselii	2.25	yes	Pseudomonas mosselii	615	99.84	100	Pseudomonas mosselii	Pseudomonas (non-aeruginosa)
H	D5	H_D5_123	RT	Chocolate	Staphylococcus epidermidis	2152						Staphylococcus epidermidis	Staphylococcus
H	D5	H_D5_124	RT	Chocolate	Staphylococcus epidermidis	1998	yes	Staphylococcus epidermidis	720	100	100	Staphylococcus epidermidis	Staphylococcus
GM	D5	GM_D5_125	RT	Chocolate	Pseudomonas aeruginosa	2388						Pseudomonas aeruginosa	Pseudomonas (aeruginosa)
GM	D5	GM_D5_126	RT	Chocolate	Pseudomonas aeruginosa	2422	yes	Pseudomonas aeruginosa	652	100	100	Pseudomonas aeruginosa	Pseudomonas (aeruginosa)
GM	D5	GM_D5_127	RT	Chocolate	Pseudomonas aeruginosa	2408						Pseudomonas aeruginosa	Pseudomonas (aeruginosa)
GM	D5	GM_D5_128	RT	Chocolate	Pseudomonas aeruginosa	2501						Pseudomonas aeruginosa	Pseudomonas (aeruginosa)
GM	D5	GM_D5_130	RT	Chocolate	Stenotrophomonas maltophilia	2081	yes	Stenotrophomonas maltophilia	688	99.27	100	Stenotrophomonas sp. 5	Stenotrophomonas
GM	D5	GM_D5_131	RT	Chocolate	Delftia acidovorans	2114						Delftia acidovorans	Delftia
GM	D5	GM_D5_132	RT	Chocolate	Pseudomonas aeruginosa	2434	yes	Pseudomonas aeruginosa	688	100	100	Pseudomonas aeruginosa	Pseudomonas (aeruginosa)
GM	D5	GM_D5_133	RT	Chocolate	Acinetobacter ursingii	2403						Acinetobacter ursingii	Acinetobacter
GM	D5	GM_D5_134	RT	ESBL	Sphingobacterium multivorum	2083						Sphingobacterium multivorum	Sphingobacterium
GM	D5	GM_D5_135	RT	ESBL	Sphingobacterium multivorum	2201	yes	Sphingobacterium multivorum	691	98.84	100	Sphingobacterium multivorum	Sphingobacterium
GM	D5	GM_D5_136	RT	ESBL	Sphingobacterium multivorum	2208						Sphingobacterium multivorum	Sphingobacterium
GM	D5	GM_D5_137	RT	ESBL	Brevundimonas diminuta	2348	yes	Brevundimonas diminuta	713	100	100	Brevundimonas diminuta	Brevundimonas
GM	D5	GM_D5_138	RT	ESBL	Stenotrophomonas maltophilia	2356						Stenotrophomonas sp. 5	Stenotrophomonas
GM	D5	GM_D5_139	RT	ESBL	Pseudomonas nitroreducens	2252	yes	Pseudomonas nitroreducens	626	100	100	Pseudomonas nitroreducens	Pseudomonas (non-aeruginosa)
GM	D5	GM_D5_140	RT	ESBL	Pseudomonas nitroreducens	2602						Pseudomonas nitroreducens	Pseudomonas (non-aeruginosa)
GM	D5	GM_D5_141	RT	ESBL	Pseudomonas nitroreducens	2455						Pseudomonas nitroreducens	Pseudomonas (non-aeruginosa)
GM	D5	GM_D5_142	RT	ESBL	Pseudomonas nitroreducens	2336						Pseudomonas nitroreducens	Pseudomonas (non-aeruginosa)
GM	D5	GM_D5_143	RT	ESBL	Pseudomonas nitroreducens	2485						Pseudomonas nitroreducens	Pseudomonas (non-aeruginosa)
GM	D5	GM_D5_144	RT	ESBL	Stenotrophomonas maltophilia	2287						Stenotrophomonas sp. 5	Stenotrophomonas
GM	D5	GM_D5_145	RT	ESBL	Stenotrophomonas maltophilia	2363						Stenotrophomonas sp. 5	Stenotrophomonas
GM	D5	GM_D5_146	RT	ESBL	Stenotrophomonas maltophilia	2326	yes	Stenotrophomonas maltophilia	667	99.25	100	Stenotrophomonas sp. 5	Stenotrophomonas
GM	D5	GM_D5_148	RT	ESBL	Acinetobacter ursingii	2485	yes	Acitenobacter ursingii	462	99.45	100	Acinetobacter ursingii	Acinetobacter
GM	D5	GM_D5_149	RT	Carb	Stenotrophomonas maltophilia	2292	yes	Stenotrophomonas maltophilia	691	99.42	100	Stenotrophomonas sp. 5	Stenotrophomonas
GM	D5	GM_D5_150	RT	Carb	Stenotrophomonas maltophilia	2438						Stenotrophomonas sp. 5	Stenotrophomonas
GM	D5	GM_D5_151	RT	Carb	Stenotrophomonas maltophilia	2433						Stenotrophomonas sp. 5	Stenotrophomonas
GM	D5	GM_D5_152	RT	Carb	Stenotrophomonas maltophilia	2.32						Stenotrophomonas sp. 5	Stenotrophomonas
GM	D5	GM_D5_153	RT	Carb	Stenotrophomonas maltophilia	2271						Stenotrophomonas sp. 5	Stenotrophomonas
GM	D5	GM_D5_154	RT	Carb	Pseudomonas aeruginosa	2416						Pseudomonas aeruginosa	Pseudomonas (aeruginosa)
GM	D5	GM_D5_155	RT	Carb	Pseudomonas nitroreducens	2371						Pseudomonas nitroreducens	Pseudomonas (non-aeruginosa)
GM	D5	GM_D5_156	RT	Carb	Pseudomonas aeruginosa	2441	yes	Pseudomonas aeruginosa	615	100	100	Pseudomonas aeruginosa	Pseudomonas (aeruginosa)
GM	D5	GM_D5_157	RT	Carb	Pseudomonas aeruginosa	2417	yes	Pseudomonas aeruginosa	613	100	100	Pseudomonas aeruginosa	Pseudomonas (aeruginosa)
GM	D5	GM_D5_158	RT	Carb	Pseudomonas aeruginosa	2486						Pseudomonas aeruginosa	Pseudomonas (aeruginosa)
GM	D5	GM_D5_159	RT	Carb	Pseudomonas aeruginosa	2429						Pseudomonas aeruginosa	Pseudomonas (aeruginosa)
GM	D5	GM_D5_160	RT	Carb	not reliable identification	1372	yes	Pedobacter chitinilyticus	649	100	100	Pedobacter chitinilyticus	Pedobacter
UCE	D5	UCE_D5_161	37	Cetrimide	Pseudomonas aeruginosa	2.55						Pseudomonas aeruginosa	Pseudomonas (aeruginosa)
UCE	D5	UCE_D5_162	37	Cetrimide	Pseudomonas aeruginosa	2513						Pseudomonas aeruginosa	Pseudomonas (aeruginosa)
UCE	D5	UCE_D5_163	37	Cetrimide	Pseudomonas aeruginosa	2502						Pseudomonas aeruginosa	Pseudomonas (aeruginosa)
UCE	D5	UCE_D5_165	37	Cetrimide	Pseudomonas aeruginosa	2392						Pseudomonas aeruginosa	Pseudomonas (aeruginosa)
UCE	D5	UCE_D5_166	37	Cetrimide	Pseudomonas aeruginosa	2532						Pseudomonas aeruginosa	Pseudomonas (aeruginosa)
GM	D5	GM_D5_167	37	Cetrimide	Pseudomonas aeruginosa	2572						Pseudomonas aeruginosa	Pseudomonas (aeruginosa)
GM	D5	GM_D5_168	37	Cetrimide	Pseudomonas aeruginosa	2595						Pseudomonas aeruginosa	Pseudomonas (aeruginosa)
GM	D5	GM_D5_169	37	Cetrimide	Pseudomonas aeruginosa	2544						Pseudomonas aeruginosa	Pseudomonas (aeruginosa)
GM	D5	GM_D5_170	37	Cetrimide	Pseudomonas aeruginosa	2545						Pseudomonas aeruginosa	Pseudomonas (aeruginosa)
GM	D5	GM_D5_171	37	Cetrimide	Pseudomonas aeruginosa	2.48						Pseudomonas aeruginosa	Pseudomonas (aeruginosa)
GM	D5	GM_D5_172	37	Cetrimide	Pseudomonas aeruginosa	2564						Pseudomonas aeruginosa	Pseudomonas (aeruginosa)
GM	D5	GM_D5_173	37	Cetrimide	Pseudomonas aeruginosa	2568						Pseudomonas aeruginosa	Pseudomonas (aeruginosa)
GM	D5	GM_D5_174	37	Cetrimide	Pseudomonas aeruginosa	2.63						Pseudomonas aeruginosa	Pseudomonas (aeruginosa)
GM	D5	GM_D5_175	37	Cetrimide	Delftia acidovorans	2495						Delftia acidovorans	Delftia
GM	D5	GM_D5_176	37	Cetrimide	Pseudomonas aeruginosa	2578						Pseudomonas aeruginosa	Pseudomonas (aeruginosa)
UCE	D5	UCE_D5_179	RT	Cetrimide	Pseudomonas aeruginosa	2413						Pseudomonas aeruginosa	Pseudomonas (aeruginosa)
UCE	D5	UCE_D5_180	RT	Cetrimide	Pseudomonas aeruginosa	2331						Pseudomonas aeruginosa	Pseudomonas (aeruginosa)
UCE	D5	UCE_D5_181	RT	Cetrimide	Pseudomonas aeruginosa	2398						Pseudomonas aeruginosa	Pseudomonas (aeruginosa)
UCE	D5	UCE_D5_182	RT	Cetrimide	Stenotrophomonas maltophilia	2.38						Stenotrophomonas sp. 5	Stenotrophomonas
UCE	D5	UCE_D5_183	RT	Cetrimide	Stenotrophomonas maltophilia	2402						Stenotrophomonas sp. 5	Stenotrophomonas
UCE	D5	UCE_D5_184	RT	Cetrimide	Pseudomonas aeruginosa	2545						Pseudomonas aeruginosa	Pseudomonas (aeruginosa)
GM	D5	GM_D5_185	RT	Cetrimide	Pseudomonas aeruginosa	2556						Pseudomonas aeruginosa	Pseudomonas (aeruginosa)
GM	D5	GM_D5_186	RT	Cetrimide	Pseudomonas aeruginosa	2459						Pseudomonas aeruginosa	Pseudomonas (aeruginosa)
GM	D5	GM_D5_187	RT	Cetrimide	Pseudomonas aeruginosa	2411						Pseudomonas aeruginosa	Pseudomonas (aeruginosa)
GM	D5	GM_D5_189	RT	Cetrimide	Pseudomonas aeruginosa	2421	yes	Pseudomonas aeruginosa	643	100	100	Pseudomonas aeruginosa	Pseudomonas (aeruginosa)
GM	D5	GM_D5_190	RT	Cetrimide	Pseudomonas aeruginosa	2501						Pseudomonas aeruginosa	Pseudomonas (aeruginosa)
GM	D5	GM_D5_191	RT	Cetrimide	Pseudomonas aeruginosa	2472						Pseudomonas aeruginosa	Pseudomonas (aeruginosa)
GM	D5	GM_D5_192	RT	Cetrimide	Delftia acidovorans	2.48						Delftia acidovorans	Delftia
GM	D5	GM_D5_193	RT	Cetrimide	Delftia acidovorans	2468						Delftia acidovorans	Delftia
GM	D5	GM_D5_194	RT	Cetrimide	Delftia acidovorans	2.32	yes	Delftia sp.	709	99.86	100	Delftia acidovorans	Delftia
GM	D5	GM_D5_195	RT	Cetrimide	Delftia acidovorans	2352						Delftia acidovorans	Delftia
ICU	D5	ICU_D5_197	37	R2A	Delftia acidovorans	2.23	yes	Kocuria rhizophila	667	99.85	100	Kocuria rhizophila	Kocuria
UCE	D5	UCE_D5_198	37	R2A	Pseudomonas aeruginosa	2619						Pseudomonas aeruginosa	Pseudomonas (aeruginosa)
UCE	D5	UCE_D5_199	37	R2A	Pseudomonas aeruginosa	2.5						Pseudomonas aeruginosa	Pseudomonas (aeruginosa)
UCE	D5	UCE_D5_200	37	R2A	Pseudomonas aeruginosa	2432	yes	Pseudomonas aeruginosa	610	99.67	100	Pseudomonas aeruginosa	Pseudomonas (aeruginosa)
UCE	D5	UCE_D5_203	37	R2A	Pseudomonas aeruginosa	2503						Pseudomonas aeruginosa	Pseudomonas (aeruginosa)
UCE	D5	UCE_D5_205	37	R2A	Pseudomonas aeruginosa	2272	yes	Pseudomonas aeruginosa	692	99.86	100	Pseudomonas aeruginosa	Pseudomonas (aeruginosa)
H	D5	H_D5_206	37	R2A	Staphylococcus aureus	2444						Staphylococcus aureus	Staphylococcus
H	D5	H_D5_207	37	R2A	Staphylococcus aureus	2448						Staphylococcus aureus	Staphylococcus
H	D5	H_D5_210	37	R2A	Staphylococcus aureus	2347	yes	Staphylococcus aureus	701	99.71	100	Staphylococcus aureus	Staphylococcus
GM	D5	GM_D5_211	37	R2A	Stenotrophomonas maltophilia	1858						Stenotrophomonas sp. 3	Stenotrophomonas
GM	D5	GM_D5_212	37	R2A	Pseudomonas aeruginosa	1749	yes	Pseudomonas aeruginosa	800	100	100	Pseudomonas aeruginosa	Pseudomonas (aeruginosa)
GM	D5	GM_D5_213	37	R2A	Pseudomonas aeruginosa	2434						Pseudomonas aeruginosa	Pseudomonas (aeruginosa)
GM	D5	GM_D5_215	37	R2A	Pseudomonas aeruginosa	2335						Pseudomonas aeruginosa	Pseudomonas (aeruginosa)
GM	D5	GM_D5_216	37	R2A	Pseudomonas aeruginosa	2412						Pseudomonas aeruginosa	Pseudomonas (aeruginosa)
GM	D5	GM_D5_217	37	R2A	Delftia acidovorans	2005						Delftia acidovorans	Delftia
GM	D5	GM_D5_218	37	R2A	Pseudomonas aeruginosa	2125						Pseudomonas aeruginosa	Pseudomonas (aeruginosa)
GM	D5	GM_D5_220	37	R2A	Pseudomonas aeruginosa	2329	yes	Pseudomonas aeruginosa	544	100	100	Pseudomonas aeruginosa	Pseudomonas (aeruginosa)
ICU	D5	ICU_D5_222	RT	R2A	Kocuria rhizophila	2024	yes	Kocuria rhizophila	742	99.6	100	Kocuria rhizophila	Kocuria
MS	D5	MS_D5_224	RT	R2A	not reliable identification	1549	yes	Microbacterium laevaniformans	769	99.74	100	Microbacterium laevaniformans	Microbacterium
MS	D5	MS_D5_225	RT	R2A	Paenibacillus barcinonensis	1795	yes	Paenibacillus silvae	693	99.57	100	Paenibacillus silvae	Paenibacillus
MS	D5	MS_D5_226	RT	R2A	Kocuria rhizophila	1.85	yes	Kocuria rhizophila	716	99.44	100	Kocuria rhizophila	Kocuria
MS	D5	MS_D5_227	RT	R2A	Paenibacillus barcinonensis	2001	yes	Paenibacillus silvae	670	99.85	100	Paenibacillus silvae	Paenibacillus
MS	D5	MS_D5_228	RT	R2A	Staphylococcus epidermidis	2259	yes	Staphylococcus epidermidis	708	100	100	Staphylococcus epidermidis	Staphylococcus
MS	D5	MS_D5_229	RT	R2A	not reliable identification	1698	yes	Paenibacillus ihuae	1350	96.81	100	Paenibacillus sp. nov.	Paenibacillus
UCE	D5	UCE_D5_230	RT	R2A	Micrococcus luteus	2318	yes	Micrococcus yunnanensis	718	99.72	100	Micrococcus yunnanensis	Micrococcus
UCE	D5	UCE_D5_231	RT	R2A	Acidovorax temperans	2192						Acidovorax temperans	Acidovorax
UCE	D5	UCE_D5_232	RT	R2A	Acidovorax temperans	2219						Acidovorax temperans	Acidovorax
UCE	D5	UCE_D5_233	RT	R2A	Acidovorax temperans	2246						Acidovorax temperans	Acidovorax
UCE	D5	UCE_D5_234	RT	R2A	Acidovorax temperans	2241						Acidovorax temperans	Acidovorax
UCE	D5	UCE_D5_235	RT	R2A	Acidovorax temperans	2151						Acidovorax temperans	Acidovorax
H	D5	H_D5_236	RT	R2A	Staphylococcus aureus	2425						Staphylococcus aureus	Staphylococcus
H	D5	H_D5_237	RT	R2A	Staphylococcus aureus	2427						Staphylococcus aureus	Staphylococcus
GM	D5	GM_D5_239	RT	R2A	Sphingomonas sp.	1991						Sphingobium vanoikuyae	Sphingobium
GM	D5	GM_D5_240	RT	R2A	Delftia acidovorans	2034						Delftia acidovorans	Delftia
GM	D5	GM_D5_241	RT	R2A	Delftia acidovorans	2315						Delftia acidovorans	Delftia
GM	D5	GM_D5_242	RT	R2A	Delftia acidovorans	2395						Delftia acidovorans	Delftia
GM	D5	GM_D5_243	RT	R2A	Stenotrophomonas maltophilia	2322						Stenotrophomonas sp. 5	Stenotrophomonas
GM	D5	GM_D5_244	RT	R2A	Pseudomonas aeruginosa	2458						Pseudomonas aeruginosa	Pseudomonas (aeruginosa)
GM	D5	GM_D5_245	RT	R2A	Acinetobacter ursingii	2443						Acinetobacter ursingii	Acinetobacter
GM	D5	GM_D5_246	RT	R2A	Sphingomonas sp.	2146	yes	Sphingobium vanoikuyae	700	100	100	Sphingobium vanoikuyae	Sphingobium
GM	D5	GM_D5_247	RT	R2A	Brevibacterium casei	1.98	yes	Brevibacterium ammoniilyticum	578	98.27	100	Brevibacterium casei	Brevibacterium
GM	D5	GM_D5_248	RT	R2A	Sphingobium scionense	1.87	yes	Sphingobium vanoikuyae	709	100	100	Sphingobium vanoikuyae	Sphingobium
GM	D5	GM_D5_249	RT	R2A	Sphingomonas sp.	1975						Sphingobium vanoikuyae	Sphingobium
ICU	D6	ICU_D6_1	37	Chocolate	Staphylococcus capitis	1883	yes	Staphylococcus capitis	676	99.56	100	Staphylococcus capitis	Staphylococcus
ICU	D6	ICU_D6_2	37	Chocolate	Pseudomonas fulva	1831						Pseudomonas fulva	Pseudomonas (non-aeruginosa)
ICU	D6	ICU_D6_3	37	Chocolate	Pseudomonas fulva	1873						Pseudomonas fulva	Pseudomonas (non-aeruginosa)
ICU	D6	ICU_D6_4	37	Chocolate	Pseudomonas fulva	1899						Pseudomonas fulva	Pseudomonas (non-aeruginosa)
ICU	D6	ICU_D6_5	37	Chocolate	not reliable identification	1687						Pseudomonas fulva	Pseudomonas (non-aeruginosa)
ICU	D6	ICU_D6_6	37	Chocolate	Pseudomonas fulva	2006						Pseudomonas fulva	Pseudomonas (non-aeruginosa)
ICU	D6	ICU_D6_7	37	Chocolate	Rhizobium radiobacter	2164	yes	Rhizobium sp.	705	99.72	100	Rhizobium radiobacter	Rhizobium
ICU	D6	ICU_D6_8	37	Chocolate	Pseudomonas monteilii	2116						Pseudomonas monteilii	Pseudomonas (non-aeruginosa)
ICU	D6	ICU_D6_9	37	Chocolate	Pseudomonas monteilii	2221						Pseudomonas monteilii	Pseudomonas (non-aeruginosa)
ICU	D6	ICU_D6_10	37	Chocolate	Pseudomonas monteilii	1847						Pseudomonas monteilii	Pseudomonas (non-aeruginosa)
ICU	D6	ICU_D6_11	37	Chocolate	Pseudomonas monteilii	1994						Pseudomonas monteilii	Pseudomonas (non-aeruginosa)
ICU	D6	ICU_D6_12	37	ESBL	Pseudomonas putida	1727						Pseudomonas fulva	Pseudomonas (non-aeruginosa)
ICU	D6	ICU_D6_13	37	ESBL	Pseudomonas putida	1876	yes	Pseudomonas fulva	868	100	100	Pseudomonas fulva	Pseudomonas (non-aeruginosa)
ICU	D6	ICU_D6_14	37	ESBL	Pseudomonas putida	1766						Pseudomonas fulva	Pseudomonas (non-aeruginosa)
ICU	D6	ICU_D6_15	37	ESBL	Pseudomonas fulva	1944						Pseudomonas fulva	Pseudomonas (non-aeruginosa)
ICU	D6	ICU_D6_16	37	ESBL	Pseudomonas putida	1824						Pseudomonas fulva	Pseudomonas (non-aeruginosa)
ICU	D6	ICU_D6_17	37	ESBL	Pseudomonas fulva	1871	yes	Pseudomonas fulva	801	99.75	100	Pseudomonas fulva	Pseudomonas (non-aeruginosa)
ICU	D6	ICU_D6_18	37	ESBL	Pseudomonas monteilii	2138	yes	Pseudomonas monteilii	775	99.87	100	Pseudomonas monteilii	Pseudomonas (non-aeruginosa)
ICU	D6	ICU_D6_19	37	ESBL	Pseudomonas monteilii	2001						Pseudomonas monteilii	Pseudomonas (non-aeruginosa)
ICU	D6	ICU_D6_20	37	ESBL	Pseudomonas monteilii	2023						Pseudomonas monteilii	Pseudomonas (non-aeruginosa)
ICU	D6	ICU_D6_21	37	ESBL	Pseudomonas monteilii	2078						Pseudomonas monteilii	Pseudomonas (non-aeruginosa)
ICU	D6	ICU_D6_22	37	ESBL	Pseudomonas monteilii	2025	yes	Pseudomonas monteilii	776	100	100	Pseudomonas monteilii	Pseudomonas (non-aeruginosa)
ICU	D6	ICU_D6_23	37	OXA	Pseudomonas monteilii	2025						Pseudomonas monteilii	Pseudomonas (non-aeruginosa)
ICU	D6	ICU_D6_24	37	OXA	Pseudomonas monteilii	1926						Pseudomonas monteilii	Pseudomonas (non-aeruginosa)
ICU	D6	ICU_D6_25	37	OXA	Pseudomonas fulva	1874						Pseudomonas fulva	Pseudomonas (non-aeruginosa)
ICU	D6	ICU_D6_26	37	OXA	Pseudomonas monteilii	1933	yes	Pseudomonas monteilii	630	100	100	Pseudomonas monteilii	Pseudomonas (non-aeruginosa)
UCE	D6	UCE_D6_27	37	Chocolate	Pseudomonas aeruginosa	2.27						Pseudomonas aeruginosa	Pseudomonas (aeruginosa)
UCE	D6	UCE_D6_28	37	Chocolate	Pseudomonas aeruginosa	2234						Pseudomonas aeruginosa	Pseudomonas (aeruginosa)
UCE	D6	UCE_D6_29	37	Chocolate	Pseudomonas aeruginosa	2026	yes	Pseudomonas aeruginosa	689	100	100	Pseudomonas aeruginosa	Pseudomonas (aeruginosa)
UCE	D6	UCE_D6_30	37	Chocolate	Pseudomonas aeruginosa	2267	yes	Pseudomonas aeruginosa	683	100	100	Pseudomonas aeruginosa	Pseudomonas (aeruginosa)
UCE	D6	UCE_D6_31	37	Chocolate	Pseudomonas stutzeri	1993	yes	Stutzerimonas stutzeri	795	100	100	Stutzerimonas stutzeri	Stutzerimonas
UCE	D6	UCE_D6_32	37	Chocolate	Pseudomonas aeruginosa	2.15						Pseudomonas aeruginosa	Pseudomonas (aeruginosa)
UCE	D6	UCE_D6_33	37	Chocolate	Pseudomonas aeruginosa	2.39						Pseudomonas aeruginosa	Pseudomonas (aeruginosa)
UCE	D6	UCE_D6_34	37	Chocolate	Pseudomonas aeruginosa	2503						Pseudomonas aeruginosa	Pseudomonas (aeruginosa)
UCE	D6	UCE_D6_35	37	Chocolate	Pseudomonas aeruginosa	2488						Pseudomonas aeruginosa	Pseudomonas (aeruginosa)
UCE	D6	UCE_D6_36	37	Chocolate	Pseudomonas aeruginosa	2303						Pseudomonas aeruginosa	Pseudomonas (aeruginosa)
UCE	D6	UCE_D6_37	37	Chocolate	Pseudomonas aeruginosa	2455						Pseudomonas aeruginosa	Pseudomonas (aeruginosa)
UCE	D6	UCE_D6_38	37	ESBL	Pseudomonas aeruginosa	2.18						Pseudomonas aeruginosa	Pseudomonas (aeruginosa)
UCE	D6	UCE_D6_39	37	ESBL	Pseudomonas aeruginosa	2.3						Pseudomonas aeruginosa	Pseudomonas (aeruginosa)
UCE	D6	UCE_D6_41	37	ESBL	Pseudomonas aeruginosa	2017						Pseudomonas aeruginosa	Pseudomonas (aeruginosa)
UCE	D6	UCE_D6_42	37	ESBL	Pseudomonas aeruginosa	2172						Pseudomonas aeruginosa	Pseudomonas (aeruginosa)
UCE	D6	UCE_D6_43	37	ESBL	Stenotrophomonas maltophilia	1817	yes	Stenotrophomonas pavanii	798	99.87	100	Stenotrophomonas sp. 2	Stenotrophomonas
UCE	D6	UCE_D6_44	37	ESBL	Stenotrophomonas maltophilia	1841						Stenotrophomonas sp. 2	Stenotrophomonas
UCE	D6	UCE_D6_45	37	ESBL	Stenotrophomonas maltophilia	1892	yes	Stenotrophomonas pavanii	806	99.88	100	Stenotrophomonas sp. 2	Stenotrophomonas
UCE	D6	UCE_D6_46	37	ESBL	Stenotrophomonas maltophilia	1832						Stenotrophomonas sp. 2	Stenotrophomonas
UCE	D6	UCE_D6_47	37	ESBL	Stenotrophomonas maltophilia	1.9						Stenotrophomonas sp. 2	Stenotrophomonas
UCE	D6	UCE_D6_48	37	Carb	Pseudomonas aeruginosa	2349						Pseudomonas aeruginosa	Pseudomonas (aeruginosa)
UCE	D6	UCE_D6_49	37	Carb	Pseudomonas aeruginosa	2323	yes	Pseudomonas aeruginosa	691	100	100	Pseudomonas aeruginosa	Pseudomonas (aeruginosa)
UCE	D6	UCE_D6_50	37	Carb	Pseudomonas aeruginosa	2332						Pseudomonas aeruginosa	Pseudomonas (aeruginosa)
UCE	D6	UCE_D6_51	37	Carb	Pseudomonas aeruginosa	1.86	yes	Pseudomonas aeruginosa	788	99.87	100	Pseudomonas aeruginosa	Pseudomonas (aeruginosa)
UCE	D6	UCE_D6_52	37	Carb	Pseudomonas aeruginosa	2371						Pseudomonas aeruginosa	Pseudomonas (aeruginosa)
UCE	D6	UCE_D6_53	37	Carb	Pseudomonas aeruginosa	2214						Pseudomonas aeruginosa	Pseudomonas (aeruginosa)
UCE	D6	UCE_D6_54	37	Carb	Stenotrophomonas maltophilia	2208						Stenotrophomonas sp. 5	Stenotrophomonas
UCE	D6	UCE_D6_55	37	Carb	Pseudomonas aeruginosa	2387	yes	Pseudomonas aeruginosa	578	100	100	Pseudomonas aeruginosa	Pseudomonas (aeruginosa)
UCE	D6	UCE_D6_57	37	Carb	Pseudomonas aeruginosa	2353						Pseudomonas aeruginosa	Pseudomonas (aeruginosa)
H	D6	H_D6_58	37	Chocolate	Pseudomonas aeruginosa	2156	yes	Pseudomonas aeruginosa	675	100	100	Pseudomonas aeruginosa	Pseudomonas (aeruginosa)
ICU	Ne	ICU_New_D6_59	37	Chocolate	Pseudomonas aeruginosa	2363						Pseudomonas aeruginosa	Pseudomonas (aeruginosa)
ICU	Ne	ICU_New_D6_60	37	Chocolate	Pseudomonas aeruginosa	2.32	yes	Pseudomonas aeruginosa	712	100	100	Pseudomonas aeruginosa	Pseudomonas (aeruginosa)
ICU	Ne	ICU_New_D6_61	37	Chocolate	Pseudomonas aeruginosa	2382						Pseudomonas aeruginosa	Pseudomonas (aeruginosa)
ICU	Ne	ICU_New_D6_62	37	Chocolate	Pseudomonas aeruginosa	2383						Pseudomonas aeruginosa	Pseudomonas (aeruginosa)
ICU	Ne	ICU_New_D6_63	37	Chocolate	Pseudomonas aeruginosa	2427						Pseudomonas aeruginosa	Pseudomonas (aeruginosa)
ICU	Ne	ICU_New_D6_64	37	Chocolate	Pseudomonas aeruginosa	2284	yes	Pseudomonas aeruginosa	707	100	100	Pseudomonas aeruginosa	Pseudomonas (aeruginosa)
ICU	Ne	ICU_New_D6_67	37	Chocolate	Pseudomonas aeruginosa	2295	yes	Pseudomonas aeruginosa	750	99.87	100	Pseudomonas aeruginosa	Pseudomonas (aeruginosa)
ICU	Ne	ICU_New_D6_68	37	Chocolate	Pseudomonas aeruginosa	2202						Pseudomonas aeruginosa	Pseudomonas (aeruginosa)
ICU	Ne	ICU_New_D6_70	37	Chocolate	Stenotrophomonas maltophilia	2095						Stenotrophomonas sp. 3	Stenotrophomonas
ICU	Ne	ICU_New_D6_71	37	Chocolate	Stenotrophomonas maltophilia	2215						Stenotrophomonas sp. 3	Stenotrophomonas
ICU	Ne	ICU_New_D6_73	37	Chocolate	Stenotrophomonas maltophilia	2143						Stenotrophomonas sp. 3	Stenotrophomonas
ICU	Ne	ICU_New_D6_74	37	ESBL	Pseudomonas aeruginosa	2062	yes	Pseudomonas aeruginosa	787	100	100	Pseudomonas aeruginosa	Pseudomonas (aeruginosa)
ICU	Ne	ICU_New_D6_75	37	ESBL	Pseudomonas aeruginosa	2386	yes	Pseudomonas aeruginosa	682	100	100	Pseudomonas aeruginosa	Pseudomonas (aeruginosa)
ICU	Ne	ICU_New_D6_76	37	ESBL	Pseudomonas aeruginosa	2244						Pseudomonas aeruginosa	Pseudomonas (aeruginosa)
ICU	Ne	ICU_New_D6_78	37	ESBL	Pseudomonas aeruginosa	2395						Pseudomonas aeruginosa	Pseudomonas (aeruginosa)
ICU	Ne	ICU_New_D6_79	37	ESBL	Stenotrophomonas maltophilia	2189						Stenotrophomonas sp. 3	Stenotrophomonas
ICU	Ne	ICU_New_D6_80	37	ESBL	Stenotrophomonas maltophilia	2359						Stenotrophomonas sp. 5	Stenotrophomonas
ICU	Ne	ICU_New_D6_81	37	ESBL	Stenotrophomonas maltophilia	2264	yes	Stenotrophomonas maltophilia	794	100	100	Stenotrophomonas sp. 3	Stenotrophomonas
ICU	Ne	ICU_New_D6_82	37	ESBL	Stenotrophomonas maltophilia	2136	yes	Stenotrophomonas sp.	606	100	100	Stenotrophomonas sp. 3	Stenotrophomonas
ICU	Ne	ICU_New_D6_83	37	ESBL	Stenotrophomonas maltophilia	2268						Stenotrophomonas sp. 3	Stenotrophomonas
ICU	Ne	ICU_New_D6_84	37	ESBL	not reliable identification	1664	yes	Pseudomonas mosselii	622	99.36	100	Pseudomonas mosselii	Pseudomonas (non-aeruginosa)
ICU	Ne	ICU_New_D6_85	37	ESBL	not reliable identification	1.58						Pseudomonas mosselii	Pseudomonas (non-aeruginosa)
ICU	Ne	ICU_New_D6_86	37	ESBL	not reliable identification	1662						Pseudomonas mosselii	Pseudomonas (non-aeruginosa)
ICU	Ne	ICU_New_D6_87	37	ESBL	not reliable identification	1.46	yes	Pseudomonas mosselii	678	100	100	Pseudomonas mosselii	Pseudomonas (non-aeruginosa)
ICU	Ne	ICU_New_D6_88	37	ESBL	not reliable identification	1.63						Pseudomonas mosselii	Pseudomonas (non-aeruginosa)
ICU	Ne	ICU_New_D6_89	37	Carb	Pseudomonas aeruginosa	2232	yes	Pseudomonas aeruginosa	609	99.34	100	Pseudomonas aeruginosa	Pseudomonas (aeruginosa)
ICU	Ne	ICU_New_D6_90	37	Carb	Pseudomonas aeruginosa	2035	yes	Pseudomonas aeruginosa	688	100	100	Pseudomonas aeruginosa	Pseudomonas (aeruginosa)
ICU	Ne	ICU_New_D6_91	37	Carb	Pseudomonas aeruginosa	2236						Pseudomonas aeruginosa	Pseudomonas (aeruginosa)
ICU	Ne	ICU_New_D6_92	37	Carb	Pseudomonas aeruginosa	2217	yes	Pseudomonas aeruginosa	669	100	100	Pseudomonas aeruginosa	Pseudomonas (aeruginosa)
ICU	Ne	ICU_New_D6_94	37	Carb	Stenotrophomonas maltophilia	1792						Stenotrophomonas sp. 3	Stenotrophomonas
ICU	Ne	ICU_New_D6_95	37	Carb	Stenotrophomonas maltophilia	1971	yes	Stenotrophomonas maltophilia	626	99.84	100	Stenotrophomonas sp. 3	Stenotrophomonas
ICU	Ne	ICU_New_D6_96	37	Carb	Stenotrophomonas maltophilia	2358	yes	Stenotrophomonas maltophilia	632	99.68	100	Stenotrophomonas sp. 5	Stenotrophomonas
ICU	Ne	ICU_New_D6_97	37	Carb	not reliable identification	1488	yes	Pseudomonas mosselii	674	100	100	Pseudomonas mosselii	Pseudomonas (non-aeruginosa)
ICU	Ne	ICU_New_D6_98	37	Carb	Stenotrophomonas maltophilia	2.07						Stenotrophomonas sp. 3	Stenotrophomonas
ICU	Ne	ICU_New_D6_99	37	OXA	not reliable identification	1449						Pseudomonas mosselii	Pseudomonas (non-aeruginosa)
ICU	Ne	ICU_New_D6_100	37	OXA	not reliable identification	1506						Pseudomonas mosselii	Pseudomonas (non-aeruginosa)
ICU	Ne	ICU_New_D6_101	37	OXA	not reliable identification	1349						Pseudomonas mosselii	Pseudomonas (non-aeruginosa)
ICU	Ne	ICU_New_D6_102	37	OXA	not reliable identification	1584						Pseudomonas mosselii	Pseudomonas (non-aeruginosa)
ICU	Ne	ICU_New_D6_103	37	OXA	not reliable identification	1465	yes	Pseudomonas sp.	686	99.42	100	Pseudomonas mosselii	Pseudomonas (non-aeruginosa)
ICU	D6	ICU_D6_104	RT	Chocolate	Pseudomonas monteilii	2041						Pseudomonas monteilii	Pseudomonas (non-aeruginosa)
ICU	D6	ICU_D6_105	RT	Chocolate	Pseudomonas monteilii	2256						Pseudomonas monteilii	Pseudomonas (non-aeruginosa)
ICU	D6	ICU_D6_106	RT	Chocolate	Pseudomonas monteilii	2.22						Pseudomonas monteilii	Pseudomonas (non-aeruginosa)
ICU	D6	ICU_D6_107	RT	Chocolate	Pseudomonas monteilii	2228						Pseudomonas monteilii	Pseudomonas (non-aeruginosa)
ICU	D6	ICU_D6_108	RT	Chocolate	Pseudomonas monteilii	2186						Pseudomonas monteilii	Pseudomonas (non-aeruginosa)
ICU	D6	ICU_D6_109	RT	Chocolate	Pseudomonas fulva	2079						Pseudomonas fulva	Pseudomonas (non-aeruginosa)
ICU	D6	ICU_D6_110	RT	Chocolate	Pseudomonas fulva	2168						Pseudomonas fulva	Pseudomonas (non-aeruginosa)
ICU	D6	ICU_D6_111	RT	Chocolate	Pseudomonas fulva	2098						Pseudomonas fulva	Pseudomonas (non-aeruginosa)
ICU	D6	ICU_D6_113	RT	Chocolate	Pseudomonas fulva	2156						Pseudomonas fulva	Pseudomonas (non-aeruginosa)
ICU	D6	ICU_D6_114	RT	Chocolate	Pseudomonas fulva	2109						Pseudomonas fulva	Pseudomonas (non-aeruginosa)
ICU	D6	ICU_D6_116	RT	ESBL	Pseudomonas monteilii	2276						Pseudomonas monteilii	Pseudomonas (non-aeruginosa)
ICU	D6	ICU_D6_118	RT	ESBL	Pseudomonas monteilii	2204						Pseudomonas monteilii	Pseudomonas (non-aeruginosa)
ICU	D6	ICU_D6_119	RT	ESBL	Pseudomonas monteilii	2224	yes	Pseudomonas monteilii	781	99.62	100	Pseudomonas monteilii	Pseudomonas (non-aeruginosa)
ICU	D6	ICU_D6_120	RT	ESBL	Pseudomonas fulva	2057	yes	Pseudomonas fulva	708	99.86	100	Pseudomonas fulva	Pseudomonas (non-aeruginosa)
ICU	D6	ICU_D6_121	RT	ESBL	Pseudomonas fulva	2048						Pseudomonas fulva	Pseudomonas (non-aeruginosa)
ICU	D6	ICU_D6_122	RT	ESBL	Pseudomonas fulva	2048						Pseudomonas fulva	Pseudomonas (non-aeruginosa)
ICU	D6	ICU_D6_123	RT	ESBL	Pseudomonas fulva	2.1						Pseudomonas fulva	Pseudomonas (non-aeruginosa)
ICU	D6	ICU_D6_124	RT	ESBL	Pseudomonas fulva	2028						Pseudomonas fulva	Pseudomonas (non-aeruginosa)
ICU	D6	ICU_D6_125	RT	ESBL	Pseudomonas monteilii	2206						Pseudomonas monteilii	Pseudomonas (non-aeruginosa)
ICU	D6	ICU_D6_126	RT	Carb	Pseudomonas corrugata	2054	yes	Pseudomonas moraviensis	717	99.72	100	Pseudomonas sp. 8	Pseudomonas (non-aeruginosa)
ICU	D6	ICU_D6_127	RT	Carb	Pseudomonas monteilii	2.12						Pseudomonas monteilii	Pseudomonas (non-aeruginosa)
ICU	D6	ICU_D6_128	RT	Carb	Pseudomonas monteilii	2185						Pseudomonas monteilii	Pseudomonas (non-aeruginosa)
ICU	D6	ICU_D6_129	RT	Carb	Pseudomonas monteilii	2121						Pseudomonas monteilii	Pseudomonas (non-aeruginosa)
ICU	D6	ICU_D6_130	RT	Carb	Pseudomonas fulva	2135						Pseudomonas fulva	Pseudomonas (non-aeruginosa)
ICU	D6	ICU_D6_131	RT	OXA	Pseudomonas fulva	2052	yes	Pseudomonas fulva	667	99.7	100	Pseudomonas fulva	Pseudomonas (non-aeruginosa)
ICU	D6	ICU_D6_132	RT	OXA	Pseudomonas monteilii	2097						Pseudomonas monteilii	Pseudomonas (non-aeruginosa)
ICU	D6	ICU_D6_134	RT	OXA	Pseudomonas monteilii	2.15	yes	Pseudomonas monteilii	789	99.75	100	Pseudomonas monteilii	Pseudomonas (non-aeruginosa)
UCE	D6	UCE_D6_135	RT	Chocolate	Bacillus cereus	1805						Bacillus cereus 2	Bacillus
UCE	D6	UCE_D6_137	RT	Chocolate	Bacillus cereus	1729	yes	Bacillus thuringiensis	682	99.85	100	Bacillus cereus 2	Bacillus
UCE	D6	UCE_D6_139	RT	Chocolate	Pseudomonas stutzeri	2023	yes	Stutzerimonas stutzeri	809	99.75	100	Stutzerimonas stutzeri	Stutzerimonas
UCE	D6	UCE_D6_140	RT	Chocolate	Stenotrophomonas maltophilia	2273						Stenotrophomonas sp. 5	Stenotrophomonas
UCE	D6	UCE_D6_141	RT	Chocolate	Stenotrophomonas maltophilia	2.15						Stenotrophomonas sp. 5	Stenotrophomonas
UCE	D6	UCE_D6_142	RT	Chocolate	Stenotrophomonas maltophilia	2383						Stenotrophomonas sp. 5	Stenotrophomonas
UCE	D6	UCE_D6_143	RT	Chocolate	Stenotrophomonas maltophilia	2361						Stenotrophomonas sp. 5	Stenotrophomonas
UCE	D6	UCE_D6_144	RT	Chocolate	Pseudomonas aeruginosa	2455						Pseudomonas aeruginosa	Pseudomonas (aeruginosa)
UCE	D6	UCE_D6_145	RT	Chocolate	Pseudomonas aeruginosa	2482						Pseudomonas aeruginosa	Pseudomonas (aeruginosa)
UCE	D6	UCE_D6_146	RT	Chocolate	Pseudomonas aeruginosa	2461						Pseudomonas aeruginosa	Pseudomonas (aeruginosa)
UCE	D6	UCE_D6_147	RT	Chocolate	Pseudomonas aeruginosa	2496						Pseudomonas aeruginosa	Pseudomonas (aeruginosa)
UCE	D6	UCE_D6_148	RT	Chocolate	Pseudomonas aeruginosa	2473						Pseudomonas aeruginosa	Pseudomonas (aeruginosa)
UCE	D6	UCE_D6_149	RT	Chocolate	Pseudomonas aeruginosa	2489						Pseudomonas aeruginosa	Pseudomonas (aeruginosa)
UCE	D6	UCE_D6_150	RT	ESBL	Stenotrophomonas maltophilia	2388	yes	Stenotrophomonas maltophilia	786	99.62	100	Stenotrophomonas sp. 5	Stenotrophomonas
UCE	D6	UCE_D6_151	RT	ESBL	Stenotrophomonas maltophilia	2378						Stenotrophomonas sp. 5	Stenotrophomonas
UCE	D6	UCE_D6_152	RT	ESBL	Stenotrophomonas maltophilia	2343						Stenotrophomonas sp. 5	Stenotrophomonas
UCE	D6	UCE_D6_153	RT	ESBL	Stenotrophomonas maltophilia	2388						Stenotrophomonas sp. 5	Stenotrophomonas
UCE	D6	UCE_D6_154	RT	ESBL	Stenotrophomonas maltophilia	2236	yes	Stenotrophomonas maltophilia	767	100	100	Stenotrophomonas sp. 5	Stenotrophomonas
UCE	D6	UCE_D6_155	RT	Carb	Stenotrophomonas maltophilia	2148	yes	Stenotrophomonas maltophilia	781	99.87	100	Stenotrophomonas sp. 5	Stenotrophomonas
UCE	D6	UCE_D6_156	RT	Carb	Stenotrophomonas maltophilia	2383						Stenotrophomonas sp. 5	Stenotrophomonas
UCE	D6	UCE_D6_157	RT	Carb	Stenotrophomonas maltophilia	2269						Stenotrophomonas sp. 5	Stenotrophomonas
UCE	D6	UCE_D6_158	RT	Carb	Stenotrophomonas maltophilia	2303						Stenotrophomonas sp. 5	Stenotrophomonas
UCE	D6	UCE_D6_159	RT	Carb	Pseudomonas aeruginosa	2211	yes	Pseudomonas aeruginosa	767	99.74	100	Pseudomonas aeruginosa	Pseudomonas (aeruginosa)
UCE	D6	UCE_D6_160	RT	Carb	Stenotrophomonas maltophilia	2264						Stenotrophomonas sp. 5	Stenotrophomonas
GM	D6	GM_D6_161	RT	ESBL	Pseudomonas aeruginosa	2482	yes	Pseudomonas aeruginosa	797	99.87	100	Pseudomonas aeruginosa	Pseudomonas (aeruginosa)
ICU	Ne	ICU_New_D6_162	RT	Chocolate	Stenotrophomonas maltophilia	2376						Stenotrophomonas sp. 5	Stenotrophomonas
ICU	Ne	ICU_New_D6_163	RT	Chocolate	Stenotrophomonas maltophilia	2.26						Stenotrophomonas sp. 5	Stenotrophomonas
ICU	Ne	ICU_New_D6_164	RT	Chocolate	Stenotrophomonas maltophilia	2415						Stenotrophomonas sp. 5	Stenotrophomonas
ICU	Ne	ICU_New_D6_165	RT	Chocolate	Stenotrophomonas maltophilia	2277						Stenotrophomonas sp. 5	Stenotrophomonas
ICU	Ne	ICU_New_D6_166	RT	Chocolate	Stenotrophomonas maltophilia	2215						Stenotrophomonas sp. 5	Stenotrophomonas
ICU	Ne	ICU_New_D6_167	RT	Chocolate	Pseudomonas aeruginosa	2.16	yes	Pseudomonas aeruginosa	705	100	100	Pseudomonas aeruginosa	Pseudomonas (aeruginosa)
ICU	Ne	ICU_New_D6_168	RT	Chocolate	Pseudomonas mosselii	2061						Pseudomonas mosselii	Pseudomonas (non-aeruginosa)
ICU	Ne	ICU_New_D6_170	RT	Chocolate	Pseudomonas aeruginosa	2005	yes	Pseudomonas aeruginosa	714	100	100	Pseudomonas aeruginosa	Pseudomonas (aeruginosa)
ICU	Ne	ICU_New_D6_173	RT	ESBL	Pseudomonas mosselii	1958	yes	Pseudomonas sp.	795	97.99	100	Pseudomonas mosselii	Pseudomonas (non-aeruginosa)
ICU	Ne	ICU_New_D6_174	RT	ESBL	Pseudomonas mosselii	1952						Pseudomonas mosselii	Pseudomonas (non-aeruginosa)
ICU	Ne	ICU_New_D6_175	RT	ESBL	Pseudomonas mosselii	2.01	yes	Pseudomonas mosselii	770	99.22	100	Pseudomonas mosselii	Pseudomonas (non-aeruginosa)
ICU	Ne	ICU_New_D6_176	RT	ESBL	Pseudomonas mosselii	1963						Pseudomonas mosselii	Pseudomonas (non-aeruginosa)
ICU	Ne	ICU_New_D6_178	RT	ESBL	Stenotrophomonas maltophilia	2386						Stenotrophomonas sp. 5	Stenotrophomonas
ICU	Ne	ICU_New_D6_179	RT	ESBL	Stenotrophomonas maltophilia	2414						Stenotrophomonas sp. 5	Stenotrophomonas
ICU	Ne	ICU_New_D6_180	RT	ESBL	Stenotrophomonas maltophilia	2497						Stenotrophomonas sp. 5	Stenotrophomonas
ICU	Ne	ICU_New_D6_181	RT	ESBL	Stenotrophomonas maltophilia	2156						Stenotrophomonas sp. 5	Stenotrophomonas
ICU	Ne	ICU_New_D6_182	RT	Carb	Pseudomonas mosselii	1963						Pseudomonas mosselii	Pseudomonas (non-aeruginosa)
ICU	Ne	ICU_New_D6_183	RT	Carb	Pseudomonas mosselii	2046						Pseudomonas mosselii	Pseudomonas (non-aeruginosa)
ICU	Ne	ICU_New_D6_184	RT	Carb	Pseudomonas mosselii	2019						Pseudomonas mosselii	Pseudomonas (non-aeruginosa)
ICU	Ne	ICU_New_D6_185	RT	Carb	Stenotrophomonas maltophilia	2013						Stenotrophomonas sp. 5	Stenotrophomonas
ICU	Ne	ICU_New_D6_186	RT	Carb	not reliable identification	1559	yes	Pseudomonas mosselii	795	99.62	100	Pseudomonas mosselii	Pseudomonas (non-aeruginosa)
ICU	Ne	ICU_New_D6_187	RT	Carb	Stenotrophomonas maltophilia	2169	yes	Stenotrophomonas maltophilia	669	100	100	Stenotrophomonas sp. 5	Stenotrophomonas
ICU	Ne	ICU_New_D6_188	RT	Carb	Stenotrophomonas maltophilia	2321	yes	Stenotrophomonas maltophilia	808	100	100	Stenotrophomonas sp. 5	Stenotrophomonas
ICU	Ne	ICU_New_D6_189	RT	Carb	Stenotrophomonas maltophilia	2297						Stenotrophomonas sp. 5	Stenotrophomonas
ICU	Ne	ICU_New_D6_190	RT	Carb	Stenotrophomonas maltophilia	2272						Stenotrophomonas sp. 5	Stenotrophomonas
ICU	Ne	ICU_New_D6_191	RT	Carb	Pseudomonas monteilii	1798						Pseudomonas sp. 5	Pseudomonas (non-aeruginosa)
ICU	Ne	ICU_New_D6_192	RT	OXA	Pseudomonas mosselii	1928						Pseudomonas mosselii	Pseudomonas (non-aeruginosa)
ICU	Ne	ICU_New_D6_194	RT	OXA	Pseudomonas mosselii	2.04						Pseudomonas mosselii	Pseudomonas (non-aeruginosa)
ICU	Ne	ICU_New_D6_196	RT	OXA	Pseudomonas monteilii	1821	yes	Pseudomonas putida	554	99.64	100	Pseudomonas sp. 5	Pseudomonas (non-aeruginosa)
ICU	D6	ICU_D6_197	37	ESBL	Pseudomonas monteilii	1893	yes	Pseudomonas monteilii	733	99.73	100	Pseudomonas monteilii	Pseudomonas (non-aeruginosa)
ICU	D6	ICU_D6_198	37	ESBL	Pseudomonas monteilii	1737						Pseudomonas monteilii	Pseudomonas (non-aeruginosa)
ICU	D6	ICU_D6_199	37	ESBL	Pseudomonas monteilii	2038	yes	Pseudomonas monteilii	781	99.87	100	Pseudomonas monteilii	Pseudomonas (non-aeruginosa)
ICU	D6	ICU_D6_200	37	ESBL	Pseudomonas monteilii	1979						Pseudomonas monteilii	Pseudomonas (non-aeruginosa)
ICU	D6	ICU_D6_201	37	ESBL	Pseudomonas putida	1789	yes	Pseudomonas monteilii	746	99.87	100	Pseudomonas monteilii	Pseudomonas (non-aeruginosa)
UCE	D6	UCE_D6_202	RT	Carb	Sphingobacterium multivorum	2336	yes	Sphingobacterium multivorum	782	99.74	100	Sphingobacterium multivorum	Sphingobacterium
UCE	D6	UCE_D6_203	RT	Carb	Sphingobacterium multivorum	2094	yes	Sphingobacterium multivorum	710	99.86	100	Sphingobacterium multivorum	Sphingobacterium
ICU	D6	ICU_D6_204	37	Cetrimide	Pseudomonas monteilii	2.13						Pseudomonas monteilii	Pseudomonas (non-aeruginosa)
ICU	D6	ICU_D6_205	37	Cetrimide	Pseudomonas monteilii	2187						Pseudomonas monteilii	Pseudomonas (non-aeruginosa)
ICU	D6	ICU_D6_206	37	Cetrimide	Pseudomonas monteilii	2104						Pseudomonas monteilii	Pseudomonas (non-aeruginosa)
ICU	D6	ICU_D6_208	37	Cetrimide	Pseudomonas monteilii	2204						Pseudomonas monteilii	Pseudomonas (non-aeruginosa)
UCE	D6	UCE_D6_210	37	Cetrimide	Pseudomonas aeruginosa	2425						Pseudomonas aeruginosa	Pseudomonas (aeruginosa)
UCE	D6	UCE_D6_211	37	Cetrimide	Pseudomonas aeruginosa	2387						Pseudomonas aeruginosa	Pseudomonas (aeruginosa)
UCE	D6	UCE_D6_212	37	Cetrimide	Pseudomonas aeruginosa	2.23	yes	Pseudomonas aeruginosa	696	100	100	Pseudomonas aeruginosa	Pseudomonas (aeruginosa)
UCE	D6	UCE_D6_213	37	Cetrimide	Pseudomonas aeruginosa	1987						Pseudomonas aeruginosa	Pseudomonas (aeruginosa)
UCE	D6	UCE_D6_214	37	Cetrimide	Pseudomonas aeruginosa	2501						Pseudomonas aeruginosa	Pseudomonas (aeruginosa)
H	D6	H_D6_215	37	Cetrimide	Pseudomonas aeruginosa	2462						Pseudomonas aeruginosa	Pseudomonas (aeruginosa)
H	D6	H_D6_216	37	Cetrimide	Pseudomonas mosselii	2087	yes	Pseudomonas mosselii	705	100	100	Pseudomonas mosselii	Pseudomonas (non-aeruginosa)
ICU	Ne	ICU_New_D6_217	37	Cetrimide	Pseudomonas aeruginosa	2533						Pseudomonas aeruginosa	Pseudomonas (aeruginosa)
ICU	Ne	ICU_New_D6_218	37	Cetrimide	Pseudomonas aeruginosa	2339						Pseudomonas aeruginosa	Pseudomonas (aeruginosa)
ICU	Ne	ICU_New_D6_219	37	Cetrimide	Pseudomonas aeruginosa	2346						Pseudomonas aeruginosa	Pseudomonas (aeruginosa)
ICU	Ne	ICU_New_D6_221	37	Cetrimide	Pseudomonas aeruginosa	2292						Pseudomonas aeruginosa	Pseudomonas (aeruginosa)
ICU	Ne	ICU_New_D6_222	37	Cetrimide	Pseudomonas aeruginosa	2407						Pseudomonas aeruginosa	Pseudomonas (aeruginosa)
ICU	Ne	ICU_New_D6_223	37	Cetrimide	Pseudomonas aeruginosa	2431						Pseudomonas aeruginosa	Pseudomonas (aeruginosa)
ICU	Ne	ICU_New_D6_224	37	Cetrimide	Pseudomonas aeruginosa	2416						Pseudomonas aeruginosa	Pseudomonas (aeruginosa)
ICU	Ne	ICU_New_D6_225	37	Cetrimide	Pseudomonas aeruginosa	2425						Pseudomonas aeruginosa	Pseudomonas (aeruginosa)
ICU	Ne	ICU_New_D6_226	37	Cetrimide	Pseudomonas aeruginosa	2325						Pseudomonas aeruginosa	Pseudomonas (aeruginosa)
ICU	D6	ICU_D6_227	RT	Cetrimide	Pseudomonas fulva	1976						Pseudomonas fulva	Pseudomonas (non-aeruginosa)
ICU	D6	ICU_D6_228	RT	Cetrimide	Pseudomonas monteilii	1961						Pseudomonas monteilii	Pseudomonas (non-aeruginosa)
ICU	D6	ICU_D6_229	RT	Cetrimide	Pseudomonas monteilii	2.16	yes	Pseudomonas sp.	684	98.68	100	Pseudomonas monteilii	Pseudomonas (non-aeruginosa)
ICU	D6	ICU_D6_230	RT	Cetrimide	Pseudomonas koreensis	2002	yes	Pseudomonas moraviensis	702	99.86	99	Pseudomonas sp. 8	Pseudomonas (non-aeruginosa)
ICU	D6	ICU_D6_231	RT	Cetrimide	Pseudomonas monteilii	2105						Pseudomonas monteilii	Pseudomonas (non-aeruginosa)
ICU	D6	ICU_D6_232	RT	Cetrimide	Pseudomonas monteilii	1936						Pseudomonas monteilii	Pseudomonas (non-aeruginosa)
MS	D6	MS_D6_233	RT	Cetrimide	Pseudomonas aeruginosa	2267	yes	Pseudomonas aeruginosa	748	100	100	Pseudomonas aeruginosa	Pseudomonas (aeruginosa)
UCE	D6	UCE_D6_234	RT	Cetrimide	Stenotrophomonas maltophilia	2022						Stenotrophomonas sp. 5	Stenotrophomonas
UCE	D6	UCE_D6_235	RT	Cetrimide	Pseudomonas aeruginosa	2451						Pseudomonas aeruginosa	Pseudomonas (aeruginosa)
UCE	D6	UCE_D6_237	RT	Cetrimide	Pseudomonas aeruginosa	2365						Pseudomonas aeruginosa	Pseudomonas (aeruginosa)
UCE	D6	UCE_D6_238	RT	Cetrimide	Stenotrophomonas maltophilia	2.31						Stenotrophomonas sp. 5	Stenotrophomonas
UCE	D6	UCE_D6_239	RT	Cetrimide	Pseudomonas aeruginosa	2488						Pseudomonas aeruginosa	Pseudomonas (aeruginosa)
UCE	D6	UCE_D6_240	RT	Cetrimide	Pseudomonas aeruginosa	2455						Pseudomonas aeruginosa	Pseudomonas (aeruginosa)
UCE	D6	UCE_D6_241	RT	Cetrimide	Pseudomonas aeruginosa	2448						Pseudomonas aeruginosa	Pseudomonas (aeruginosa)
UCE	D6	UCE_D6_242	RT	Cetrimide	Pseudomonas aeruginosa	2232						Pseudomonas aeruginosa	Pseudomonas (aeruginosa)
UCE	D6	UCE_D6_243	RT	Cetrimide	Pseudomonas aeruginosa	2323						Pseudomonas aeruginosa	Pseudomonas (aeruginosa)
UCE	D6	UCE_D6_244	RT	Cetrimide	Pseudomonas aeruginosa	2364						Pseudomonas aeruginosa	Pseudomonas (aeruginosa)
H	D6	H_D6_245	RT	Cetrimide	Sphingobium scionense	1714	yes	Sphingobium yanoikuyae	711	99.86	100	Sphingobium vanoikuyae	Sphingobium
H	D6	H_D6_246	RT	Cetrimide	not reliable identification	1665						Sphingobium vanoikuyae	Sphingobium
H	D6	H_D6_247	RT	Cetrimide	not reliable identification	1358	yes					Brevibacterium ammoniilyticum	Brevibacterium
H	D6	H_D6_248	RT	Cetrimide	not reliable identification	1424						Brevibacterium ammoniilyticum	Brevibacterium
H	D6	H_D6_249	RT	Cetrimide	not reliable identification	1372						Brevibacterium ammoniilyticum	Brevibacterium
H	D6	H_D6_250	RT	Cetrimide	not reliable identification	1385						Brevibacterium ammoniilyticum	Brevibacterium
GM	D6	GM_D6_252	RT	Cetrimide	Paenibacillus glucanolyticus	2033	yes	Paenibacillus glucanolyticus	544	98.34	100	Paenibacillus glucanolyticus	Paenibacillus
ICU	Ne	ICU_New_D6_253	RT	Cetrimide	Pseudomonas aeruginosa	2312						Pseudomonas aeruginosa	Pseudomonas (aeruginosa)
ICU	Ne	ICU_New_D6_254	RT	Cetrimide	Pseudomonas aeruginosa	2315						Pseudomonas aeruginosa	Pseudomonas (aeruginosa)
ICU	Ne	ICU_New_D6_255	RT	Cetrimide	Pseudomonas aeruginosa	2423						Pseudomonas aeruginosa	Pseudomonas (aeruginosa)
ICU	Ne	ICU_New_D6_256	RT	Cetrimide	Pseudomonas aeruginosa	2387						Pseudomonas aeruginosa	Pseudomonas (aeruginosa)
ICU	Ne	ICU_New_D6_257	RT	Cetrimide	Pseudomonas aeruginosa	2339						Pseudomonas aeruginosa	Pseudomonas (aeruginosa)
ICU	Ne	ICU_New_D6_258	RT	Cetrimide	Pseudomonas aeruginosa	2366						Pseudomonas aeruginosa	Pseudomonas (aeruginosa)
ICU	Ne	ICU_New_D6_259	RT	Cetrimide	Pseudomonas aeruginosa	2474						Pseudomonas aeruginosa	Pseudomonas (aeruginosa)
ICU	Ne	ICU_New_D6_260	RT	Cetrimide	Pseudomonas mosselii	1941	yes	Pseudomonas mosselii	703	99.86	100	Pseudomonas mosselii	Pseudomonas (non-aeruginosa)
ICU	Ne	ICU_New_D6_261	RT	Cetrimide	Pseudomonas mosselii	1958						Pseudomonas mosselii	Pseudomonas (non-aeruginosa)
ICU	Ne	ICU_New_D6_262	RT	Cetrimide	Pseudomonas mosselii	1908						Pseudomonas mosselii	Pseudomonas (non-aeruginosa)
ICU	Ne	ICU_New_D6_263	RT	Cetrimide	Pseudomonas mosselii	2015						Pseudomonas mosselii	Pseudomonas (non-aeruginosa)
ICU	Ne	ICU_New_D6_264	RT	Cetrimide	not reliable identification	1.5						Pseudomonas sp. 5	Pseudomonas (non-aeruginosa)
ICU	Ne	ICU_New_D6_265	RT	Cetrimide	Rhizobium radiobacter	1928						Rhizobium radiobacter	Rhizobium
ICU	Ne	ICU_New_D6_266	RT	Cetrimide	Stenotrophomonas maltophilia	1966						Stenotrophomonas sp. 6	Stenotrophomonas
ICU	Ne	ICU_New_D6_267	RT	Cetrimide	Rhizobium radiobacter	1909						Rhizobium radiobacter	Rhizobium
ICU	Ne	ICU_New_D6_268	RT	Cetrimide	Rhizobium radiobacter	1825						Rhizobium radiobacter	Rhizobium
ICU	Ne	ICU_New_D6_269	RT	Cetrimide	Rhizobium radiobacter	2054	yes	Agrobacterium pusense	673	99.85	100	Rhizobium radiobacter	Rhizobium
ICU	D6	ICU_D6_270	37	R2A	Pseudomonas monteilii	1998						Pseudomonas monteilii	Pseudomonas (non-aeruginosa)
ICU	D6	ICU_D6_271	37	R2A	Pseudomonas fulva	1887						Pseudomonas fulva	Pseudomonas (non-aeruginosa)
ICU	D6	ICU_D6_272	37	R2A	Pseudomonas monteilii	2138						Pseudomonas monteilii	Pseudomonas (non-aeruginosa)
ICU	D6	ICU_D6_273	37	R2A	Pseudomonas monteilii	2092						Pseudomonas monteilii	Pseudomonas (non-aeruginosa)
MS	D6	MS_D6_275	37	R2A	Micrococcus luteus	1919	yes	Kocuria rhizophila	713	99.86	100	Micrococcus luteus	Micrococcus
UCE	D6	UCE_D6_276	37	R2A	Pseudomonas aeruginosa	2.51						Pseudomonas aeruginosa	Pseudomonas (aeruginosa)
UCE	D6	UCE_D6_277	37	R2A	Pseudomonas aeruginosa	2552						Pseudomonas aeruginosa	Pseudomonas (aeruginosa)
UCE	D6	UCE_D6_278	37	R2A	Pseudomonas aeruginosa	2483						Pseudomonas aeruginosa	Pseudomonas (aeruginosa)
UCE	D6	UCE_D6_279	37	R2A	Pseudomonas aeruginosa	2423						Pseudomonas aeruginosa	Pseudomonas (aeruginosa)
UCE	D6	UCE_D6_280	37	R2A	Pseudomonas aeruginosa	2423						Pseudomonas aeruginosa	Pseudomonas (aeruginosa)
UCE	D6	UCE_D6_281	37	R2A	Pseudomonas aeruginosa	2444						Pseudomonas aeruginosa	Pseudomonas (aeruginosa)
UCE	D6	UCE_D6_282	37	R2A	Pseudomonas aeruginosa	2429						Pseudomonas aeruginosa	Pseudomonas (aeruginosa)
UCE	D6	UCE_D6_283	37	R2A	Pseudomonas aeruginosa	2528						Pseudomonas aeruginosa	Pseudomonas (aeruginosa)
UCE	D6	UCE_D6_285	37	R2A	Pseudomonas aeruginosa	2524						Pseudomonas aeruginosa	Pseudomonas (aeruginosa)
H	D6	H_D6_286	37	R2A	Pseudomonas aeruginosa	2.43	yes	Pseudomonas aeruginosa	711	99.72	100	Pseudomonas aeruginosa	Pseudomonas (aeruginosa)
H	D6	H_D6_287	37	R2A	not reliable identification	1678	yes	Sphingomonas ginsenosidimutans	742	100	100	Sphingomonas ginsenosidimutans	Sphingomonas
GM	D6	GM_D6_288	37	R2A	Moraxella sp.	1859	yes	Moraxella osloensis	741	99.46	100	Moraxella osloensis	Moraxella
GM	D6	GM_D6_289	37	R2A	not reliable identification	1461	yes	Cupriavidus sp.	745	99.87	100	Cupriavidus metallidurans	Cupriavidus
ICU	Ne	ICU_New_D6_290	37	R2A	Pseudomonas aeruginosa	2394						Pseudomonas aeruginosa	Pseudomonas (aeruginosa)
ICU	Ne	ICU_New_D6_291	37	R2A	Pseudomonas aeruginosa	2522						Pseudomonas aeruginosa	Pseudomonas (aeruginosa)
ICU	Ne	ICU_New_D6_292	37	R2A	Pseudomonas aeruginosa	2157	yes	Pseudomonas aeruginosa	746	99.87	100	Pseudomonas aeruginosa	Pseudomonas (aeruginosa)
ICU	Ne	ICU_New_D6_293	37	R2A	Pseudomonas aeruginosa	2406						Pseudomonas aeruginosa	Pseudomonas (aeruginosa)
ICU	Ne	ICU_New_D6_294	37	R2A	Pseudomonas aeruginosa	2295						Pseudomonas aeruginosa	Pseudomonas (aeruginosa)
ICU	Ne	ICU_New_D6_295	37	R2A	Stenotrophomonas maltophilia	1934						Stenotrophomonas sp. 6	Stenotrophomonas
ICU	Ne	ICU_New_D6_296	37	R2A	Stenotrophomonas maltophilia	1.99	yes	Stenotrophomonas sp.	705	99.86	100	Stenotrophomonas sp. 6	Stenotrophomonas
ICU	Ne	ICU_New_D6_297	37	R2A	Stenotrophomonas maltophilia	2408	yes	Stenotrophomonas sp.	712	99.87	100	Stenotrophomonas sp. 5	Stenotrophomonas
ICU	Ne	ICU_New_D6_298	37	R2A	Pseudomonas aeruginosa	2117						Pseudomonas aeruginosa	Pseudomonas (aeruginosa)
ICU	D6	ICU_D6_300	RT	R2A	Pseudomonas fulva	1867	yes	Pseudomonas fulva	728	100	100	Pseudomonas fulva	Pseudomonas (non-aeruginosa)
ICU	D6	ICU_D6_301	RT	R2A	Pseudomonas putida	1955	yes	Pseudomonas fulva	718	100	100	Pseudomonas fulva	Pseudomonas (non-aeruginosa)
ICU	D6	ICU_D6_302	RT	R2A	Staphylococcus aureus	2301	yes	Staphylococcus aureus	699	99.71	100	Staphylococcus aureus	Staphylococcus
ICU	D6	ICU_D6_303	RT	R2A	Pseudomonas monteilii	2.07	yes	Pseudomonas monteilii	695	100	100	Pseudomonas monteilii	Pseudomonas (non-aeruginosa)
ICU	D6	ICU_D6_304	RT	R2A	Pseudomonas monteilii	2101						Pseudomonas monteilii	Pseudomonas (non-aeruginosa)
ICU	D6	ICU_D6_305	RT	R2A	Pseudomonas monteilii	2117						Pseudomonas monteilii	Pseudomonas (non-aeruginosa)
ICU	D6	ICU_D6_306	RT	R2A	Pseudomonas monteilii	2194						Pseudomonas monteilii	Pseudomonas (non-aeruginosa)
ICU	D6	ICU_D6_307	RT	R2A	Pseudomonas monteilii	2007						Pseudomonas monteilii	Pseudomonas (non-aeruginosa)
UCE	D6	UCE_D6_308	RT	R2A	Rhizobium radiobacter	2421	yes	Rhizobium sp.	710	98.62	100	Rhizobium radiobacter	Rhizobium
UCE	D6	UCE_D6_309	RT	R2A	Sphingomonas sp.	1963	yes	Sphingobium yanoikuyae	700	99.86	100	Sphingobium vanoikuyae	Sphingobium
UCE	D6	UCE_D6_310	RT	R2A	Sphingomonas sp.	1874						Sphingobium vanoikuyae	Sphingobium
UCE	D6	UCE_D6_311	RT	R2A	Rhizobium radiobacter	2309						Rhizobium radiobacter	Rhizobium
UCE	D6	UCE_D6_312	RT	R2A	Rhizobium radiobacter	2235						Rhizobium radiobacter	Rhizobium
UCE	D6	UCE_D6_313	RT	R2A	Sphingomonas sp.	1992						Sphingobium vanoikuyae	Sphingobium
UCE	D6	UCE_D6_314	RT	R2A	Sphingomonas sp.	1886	yes	Sphingobium yanoikuyae	717	99.86	100	Sphingobium vanoikuyae	Sphingobium
UCE	D6	UCE_D6_315	RT	R2A	Pseudomonas aeruginosa	2522						Pseudomonas aeruginosa	Pseudomonas (aeruginosa)
UCE	D6	UCE_D6_316	RT	R2A	Sphingomonas sp.	1926						Sphingobium vanoikuyae	Sphingobium
UCE	D6	UCE_D6_317	RT	R2A	Stenotrophomonas maltophilia	2096						Stenotrophomonas sp. 5	Stenotrophomonas
UCE	D6	UCE_D6_318	RT	R2A	Pseudomonas aeruginosa	2497						Pseudomonas aeruginosa	Pseudomonas (aeruginosa)
UCE	D6	UCE_D6_319	RT	R2A	Pseudomonas aeruginosa	2485						Pseudomonas aeruginosa	Pseudomonas (aeruginosa)
UCE	D6	UCE_D6_320	RT	R2A	Pseudomonas aeruginosa	2483						Pseudomonas aeruginosa	Pseudomonas (aeruginosa)
UCE	D6	UCE_D6_321	RT	R2A	Pseudomonas aeruginosa	2436						Pseudomonas aeruginosa	Pseudomonas (aeruginosa)
UCE	D6	UCE_D6_322	RT	R2A	Pseudomonas aeruginosa	2519						Pseudomonas aeruginosa	Pseudomonas (aeruginosa)
H	D6	H_D6_323	RT	R2A	Sphingomonas paucimobilis	2015	yes	Sphingomonas sp./zeae	691	99.71	100	Sphingomonas paucimobilis	Sphingomonas
H	D6	H_D6_324	RT	R2A	Sphingomonas sp.	2063	yes	Sphingobium yanoikuyae	743	100	100	Sphingobium vanoikuyae	Sphingobium
H	D6	H_D6_325	RT	R2A	not reliable identification	1372	yes	Sphingomonas koreensis	701	99.86	99	Sphingomonas koreensis	Sphingomonas
H	D6	H_D6_326	RT	R2A	not reliable identification	1558	yes					Brevibacterium ammoniilyticum	Brevibacterium
H	D6	H_D6_328	RT	R2A	not reliable identification	1407						Brevibacterium ammoniilyticum	Brevibacterium
H	D6	H_D6_329	RT	R2A	not reliable identification	1533						Brevibacterium ammoniilyticum	Brevibacterium
GM	D6	GM_D6_331	RT	R2A	not reliable identification	1512	yes	Brevundimonas sp.	708	100	100	Brevundimonas vesicularis	Brevundimonas
ICU	Ne	ICU_New_D6_332	RT	R2A	not reliable identification	1536						Pseudomonas sp. 5	Pseudomonas (non-aeruginosa)
ICU	Ne	ICU_New_D6_333	RT	R2A	not reliable identification	1424						Pseudomonas sp. 5	Pseudomonas (non-aeruginosa)
ICU	Ne	ICU_New_D6_334	RT	R2A	not reliable identification	1554	yes	Pseudomonas putida	680	99.26	100	Pseudomonas sp. 5	Pseudomonas (non-aeruginosa)
ICU	Ne	ICU_New_D6_335	RT	R2A	Stenotrophomonas maltophilia	2422						Stenotrophomonas sp. 5	Stenotrophomonas
ICU	Ne	ICU_New_D6_337	RT	R2A	Pseudomonas aeruginosa	2402						Pseudomonas aeruginosa	Pseudomonas (aeruginosa)
ICU	Ne	ICU_New_D6_338	RT	R2A	Pseudomonas aeruginosa	2539						Pseudomonas aeruginosa	Pseudomonas (aeruginosa)
ICU	Ne	ICU_New_D6_339	RT	R2A	Pseudomonas aeruginosa	2494						Pseudomonas aeruginosa	Pseudomonas (aeruginosa)
ICU	Ne	ICU_New_D6_340	RT	R2A	Pseudomonas aeruginosa	2486						Pseudomonas aeruginosa	Pseudomonas (aeruginosa)
ICU	Ne	ICU_New_D6_341	RT	R2A	Pseudomonas aeruginosa	2468						Pseudomonas aeruginosa	Pseudomonas (aeruginosa)

## Sheet: Table3. Diversity Indexes
Supplementary Table 3. Diversity indexes for sink drains, calculated using the PAST program, version 4.14 for all individual samplings in each ward and site, as well as totals for each ward. ICU – Intensive Care Unit, MS – Microbiology laboratory (hospital), H – Haematology, UCE – Short stay Unit, GM – General Medicine.
Sink Drains	GM_D3	GM_D4	GM_D5	GM_D6	H_D3	H_D4	H_D5	H_D6	ICU_D3	ICU_D4	ICU_D5	ICU_D6	ICU_New	MS_D4	MS_D5	MS_D6	UCE_D3	UCE_D4	UCE_D5	UCE_D6
Singletons	1	0	3	4	3	0	0	4	1	5	1	2	0	1	3	1	2	2	3	0
Taxa_S	7	6	11	5	7	4	2	7	7	14	3	6	7	5	5	2	7	4	9	8
Individuals	86	147	120	5	26	13	8	17	93	73	8	80	112	8	6	2	61	11	88	94
Dominance_D	0.27	0.4618	0.3232	0	0.1969	0.2692	0.4643	0.1985	0.4715	0.1492	0.3929	0.462	0.2473	0.1071	0.06667	0	0.3967	0.2909	0.2657	0.4061
Simpson_1-D	0.73	0.5382	0.6768	1	0.8031	0.7308	0.5357	0.8015	0.5285	0.8508	0.6071	0.538	0.7527	0.8929	0.9333	1	0.6033	0.7091	0.7343	0.5939
Shannon_H	1.57	1092	1631	2009	1763	1346	0.7241	1821	1062	2221	1025	0.9677	1614	1.81	1894	0.9431	1238	1299	1611	1325
Evenness_e^H/S	0.6864	0.4969	0.4646	1492	0.833	0.9608	1031	0.8823	0.413	0.6583	0.9293	0.4387	0.7179	1222	1329	1284	0.4928	0.916	0.5564	0.4702
Brillouin	1413	1013	1459	0.9575	1358	0.953	0.5032	1259	0.9392	1884	0.6405	0.8536	1485	1066	0.981	0.3466	1057	0.867	1429	1.17
Menhinick	0.7548	0.4949	1004	2236	1373	1109	0.7071	1698	0.7259	1639	1061	0.6708	0.6614	1768	2041	1414	0.8963	1206	0.9594	0.8251
Margalef	1347	1002	2089	2485	1842	1.17	0.4809	2118	1324	3.03	0.9618	1141	1272	1924	2232	1443	1.46	1251	1787	1541
Equitability_J	0.8066	0.6096	0.6803	1249	0.9061	0.9712	1045	0.9356	0.5456	0.8416	0.9332	0.5401	0.8297	1124	1177	1361	0.6363	0.9367	0.7331	0.6371
Fisher_alpha	1801	1258	2949	0	3143	1974	0.8559	4451	1755	5147	1743	1502	1655	5705	14.12	0	2.04	2261	2.51	2.09
Berger-Parker	0.4535	0.6463	0.5417	0.2	0.3462	0.4615	0.625	0.4118	0.6452	0.2603	0.625	0.5875	0.4018	0.25	0.3333	0.5	0.5738	0.4545	0.4318	0.6064
Chao-1	7	6	13.98	13	9885	4	2	12.65	8484	17.29	3438	7481	7	5219	7.5	2.5	8475	4909	10.48	8
iChao-1	7	6	15.44	13	10.55	4385	2	14.29	11.45	21.13	3438	10.44	7	5583	11.67	2.5	11.43	4909	14.06	8
ACE	7466	6	13.58	13	9806	4514	2	13.43	13	18.86	3825	12	7	6667	15	2.5	12.34	5921	14.9	8

## Sheet: Table 4. AST P. aeruginosa
Supplementary Table 4. Antibiotic susceptibility testing results for all 80 P. aeruginosa isolates retrieved from antibiotic-supplemented media. Green represents susceptibility, no colour denotes intermediate resistance, and orange indicates resistance.
Isolate	Culture Media	Species	Amikacin	Aztreonam	Ceftazidime	Ceftolozane/tazobactam	Ciprofloxacin	Colistin	Cefepime	Gentamicin	Imipenem	Meropenem	Piperacillin/tazobactam	Tobramycin
ICU_D3_12	Carb	Pseudomonas aeruginosa	4	2	2	1	0.5	2	4	2	2	0.5	<= 4	<=1
ICU_D3_13	Carb	Pseudomonas aeruginosa	2	4	2	0.5	<=0.06	2	2	<=1	1	<=0.25	<= 4	<=1
ICU_D3_14	Carb	Pseudomonas aeruginosa	2	2	2	0.5	0.12	2	2	<=1	1	<=0.25	<= 4	<=1
ICU_D3_15	Carb	Pseudomonas aeruginosa	2	4	2	0.5	0.12	2	2	<=1	1	<=0.25	<= 4	<=1
ICU_D3_16	Carb	Pseudomonas aeruginosa	<=1	4	2	0.5	<=0.25	1	2	<=1	1	<=0.25	<=4	<=1
UCE_D3_27	Carb	Pseudomonas aeruginosa	2	4	2	0.5	<=0.25	1	2	<=1	1	<=0.25	<=4	<=1
UCE_D3_28	Carb	Pseudomonas aeruginosa	2	4	2	0.5	<=0.25	1	2	<=1	1	<=0.25	<=4	<=1
UCE_D3_29	Carb	Pseudomonas aeruginosa	<=1	4	2	0.5	<=0.25	<=0.5	1	<=1	1	<=0.25	<=4	<=1
UCE_D3_30	Carb	Pseudomonas aeruginosa	2	4	2	0.5	<=0.25	1	2	<=1	1	<=0.25	<=4	<=1
UCE_D3_31	Carb	Pseudomonas aeruginosa	2	4	2	0.5	0.12	2	2	<=1	1	<=0.25	<= 4	<=1
H_D3_39	Carb	Pseudomonas aeruginosa	4	4	2	0.5	<=0.25	2	2	>=16	<=0.25	1	16	>=16
GM_D3_61	OXA	Pseudomonas aeruginosa	2	2	2	0.5	<=0.25	1	2	<=1	2	<=0.25	8	<=1
GM_D3_62	Carb	Pseudomonas aeruginosa	2	4	2	1	<=0.25	1	2	<=1	2	<=0.25	8	<=1
GM_D3_63	Carb	Pseudomonas aeruginosa	2	4	2	1	<=0.25	2	2	<=1	2	<=0.25	8	<=1
GM_D3_64	Carb	Pseudomonas aeruginosa	2	4	2	1	<=0.25	1	2	2	2	<=0.25	8	<=1
GM_D3_65	Carb	Pseudomonas aeruginosa	2	4	2	1	<=0.25	1	2	2	2	<=0.25	8	<=1
GM_D3_66	Carb	Pseudomonas aeruginosa	2	4	2	0.5	<=0.25	2	2	<=1	2	<=0.25	8	<=1
GM_D3_67	Carb	Pseudomonas aeruginosa	4	2	2	1	<=0.25	1	8	2	1	<=0.25	<=4	<=1
GM_D3_68	Carb	Pseudomonas aeruginosa	4	4	2	1	<=0.25	<=0.5	8	4	1	<=0.25	8	<=1
GM_D3_69	Carb	Pseudomonas aeruginosa	4	4	2	1	<=0.25	2	8	4	1	<=0.25	8	<=1
GM_D3_70	Carb	Pseudomonas aeruginosa	4	4	2	1	<=0.25	<=0.5	8	4	1	<=0.25	<=4	<=1
GM_D3_71	Carb	Pseudomonas aeruginosa	4	4	2	1	<=0.25	2	8	4	1	<=0.25	8	<=1
ICU_D4_11	Carb	Pseudomonas aeruginosa	4	4	<=0.12	1	<=0.25	<=0.5	4	8	>=16	4	<=4	<=1
GM_D4_52	Carb	Pseudomonas aeruginosa	2	4	2	1	<=0.25	2	2	<=1	2	<=0.25	8	<=1
GM_D4_53	Carb	Pseudomonas aeruginosa	4	4	2	1	<=0.25	1	8	4	1	<=0.25	8	<=1
GM_D4_54	Carb	Pseudomonas aeruginosa	2	4	2	1	<=0.25	2	2	<=1	2	<=0.25	8	<=1
GM_D4_55	Carb	Pseudomonas aeruginosa	4	4	2	1	<=0.25	0.5	8	4	1	<=0.25	<=4	<=1
GM_D4_56	Carb	Pseudomonas aeruginosa	4	4	2	1	<=0.25	1	8	4	1	<=0.25	8	<=1
GM_D4_57	Carb	Pseudomonas aeruginosa	4	4	2	1	<=0.25	2	8	4	1	<=0.25	8	<=1
GM_D4_58	Carb	Pseudomonas aeruginosa	4	4	2	1	<=0.25	2	8	4	1	<=0.25	8	<=1
GM_D4_59	Carb	Pseudomonas aeruginosa	4	4	2	1	<=0.25	2	8	4	1	<=0.25	8	<=1
GM_D4_60	Carb	Pseudomonas aeruginosa	4	4	2	1	<=0.25	1	8	4	1	<=0.25	8	<=1
GM_D4_62	Carb	Pseudomonas aeruginosa	4	4	2	1	<=0.25	1	8	4	1	<=0.25	8	<=1
GM_D4_65	Carb	Pseudomonas aeruginosa	4	2	2	1	<=0.25	2	8	4	1	<=0.25	<=4	<=1
GM_D4_66	Carb	Pseudomonas aeruginosa	4	2	2	1	<=0.25	<=0.5	8	4	1	<=0.25	<=4	<=1
GM_D4_67	Carb	Pseudomonas aeruginosa	4	4	2	1	<=0.25	<=0.5	8	4	1	<=0.25	8	<=1
GM_D4_69	Carb	Pseudomonas aeruginosa	4	4	2	1	<=0.25	2	8	4	1	<=0.25	<=4	<=1
UCE_D5_28	Carb	Pseudomonas aeruginosa	4	4	2	1	0.5	2	8	2	2	1	<=4	<=1
UCE_D5_29	Carb	Pseudomonas aeruginosa	4	4	2	1	0.5	2	8	2	2	0.5	<=4	<=1
UCE_D5_30	Carb	Pseudomonas aeruginosa	2	4	2	0.5	0.12	2	2	<=1	1	<=0.25	<=4	<=1
UCE_D5_31	Carb	Pseudomonas aeruginosa	2	4	2	0.5	0.12	2	2	<=1	1	<=0.25	8	<=1
UCE_D5_32	Carb	Pseudomonas aeruginosa	4	4	2	1	<=0.06	2	2	<=1	2	0.5	<=4	<=1
UCE_D5_33	Carb	Pseudomonas aeruginosa	2	4	2	0.5	0.12	2	2	<=1	1	<=0.25	8	<=1
UCE_D5_34	Carb	Pseudomonas aeruginosa	2	16	2	0.5	0.12	2	2	<=1	1	<=0.25	8	<=1
UCE_D5_38	Carb	Pseudomonas aeruginosa	2	4	2	0.5	0.12	2	2	<=1	1	<=0.25	8	<=1
UCE_D5_39	Carb	Pseudomonas aeruginosa	4	4	2	1	0.5	2	8	2	2	0.5	<=4	<=1
GM_D5_73	Carb	Pseudomonas aeruginosa	4	2	2	1	0.5	2	8	2	1	<=0.25	<=4	<=1
GM_D5_74	Carb	Pseudomonas aeruginosa	4	4	2	1	0.5	2	8	2	1	<=0.25	<=4	<=1
GM_D5_75	Carb	Pseudomonas aeruginosa	4	4	2	1	0.5	2	8	2	1	<=0.25	<=4	<=1
GM_D5_76	Carb	Pseudomonas aeruginosa	4	2	2	1	0.5	2	8	2	1	<=0.25	<=4	<=1
GM_D5_77	Carb	Pseudomonas aeruginosa	4	4	2	1	0.5	2	8	2	1	<=0.25	<=4	<=1
GM_D5_78	Carb	Pseudomonas aeruginosa	<=1	4	2	0.5	>=4		1	<=1	2	1	<=4	<=1
GM_D5_79	Carb	Pseudomonas aeruginosa	<=1	4	0.25	0.5	>=4		1	<=1	2	1	8	<=1
GM_D5_80	Carb	Pseudomonas aeruginosa	<=1	4	1	0.5	>=4		1	<=1	2	1	8	<=1
GM_D5_81	Carb	Pseudomonas aeruginosa	4	2	2	1	0.5	2	8	2	1	<=0.25	<=4	<=1
GM_D5_82	Carb	Pseudomonas aeruginosa	4	2	2	1	0.5	2	8	2	1	<=0.25	<=4	<=1
GM_D5_88	Carb	Pseudomonas aeruginosa	<=1	4	1	1	>=4		1	<=1	2	1	<=4	<=1
GM_D5_89	Carb	Pseudomonas aeruginosa	<=1	3	1	<=0.25	>=4		1	<=1	2	1	8	<=1
GM_D5_90	Carb	Pseudomonas aeruginosa	<=1	2	0.25	0.5	>=4		<=1	<=1	2	1	<=4	<=1
GM_D5_91	Carb	Pseudomonas aeruginosa	<=1	<=1	1	1	>=4		0.5	<=1	2	1	<=4	<=1
GM_D5_92	Carb	Pseudomonas aeruginosa	<=1	<=1	1	<=0.25	>=4		0.5	<=1	2	1	8	<=1
GM_D5_154	Carb	Pseudomonas aeruginosa	2	4	2	0.5	0.12		2	<=1	2	<=0.25	8	<=1
GM_D5_156	Carb	Pseudomonas aeruginosa	<=1	4	1	0.5	>=4		1	<=1	2	1	8	<=1
GM_D5_157	Carb	Pseudomonas aeruginosa	<=1	16	4	0.5	>=4		2	<=1	2	2	8	<=1
GM_D5_158	Carb	Pseudomonas aeruginosa	<=1	<=1	0.25	0.5	>=4		2	<=1	2	1	<=4	<=1
GM_D5_159	Carb	Pseudomonas aeruginosa	<=1	4	2	0.5	2		2	<=1	2	1	8	<=1
UCE_D6_48	Carb	Pseudomonas aeruginosa	2	4	16	>=32	>=4		16	4	8	4	>=128	>=16
UCE_D6_49	Carb	Pseudomonas aeruginosa	4	4	2	1	0.5	1	8	2	1	<=0.25	<=4	<=1
UCE_D6_50	Carb	Pseudomonas aeruginosa	4	4	2	1	0.5	2	8	4	2	<=0.25	<=4	<=1
UCE_D6_51	Carb	Pseudomonas aeruginosa	4	4	2	1	0.5	2	8	2	1	<=0.25	<=4	<=1
UCE_D6_52	Carb	Pseudomonas aeruginosa	4	4	2	1	0.5	1	8	2	1	<=0.25	<=4	<=1
UCE_D6_53	Carb	Pseudomonas aeruginosa	2	2	2	0.5	0.12	2	2	<=1	1	<=0.25	<=4	<=1
UCE_D6_55	Carb	Pseudomonas aeruginosa	4	2	2	0.5	0.25	2	2	<=1	1	<=0.25	8	<=1
UCE_D6_57	Carb	Pseudomonas aeruginosa	4	4	2	0.5	0.12	2	2	<=1	1	<=0.25	<=4	<=1
ICU_New_89	Carb	Pseudomonas aeruginosa	2	16	2	0.5	0.5	2	8	<=1	1	1	16	<=1
ICU_New_90	Carb	Pseudomonas aeruginosa	2	16	2	0.5	0.5	2	4	<=1	1	1	16	<=1
ICU_New_91	Carb	Pseudomonas aeruginosa	2	16	2	0.5	0.5	2	8	<=1	1	1	16	<=1
ICU_New_92	Carb	Pseudomonas aeruginosa	2	16	2	0.5	0.5	2	8	<=1	1	1	16	<=1
UCE_D6_159	Carb	Pseudomonas aeruginosa	2	4	8	>=32	>=4	1	8	2	8	4	>=128	>=16
GM_D6_161	ESBL	Pseudomonas aeruginosa	<=1	2	8	>=32	>=4	2	8	2	2	1	>=128	4

## Sheet: Table 5. ASTPseudomonas_species
Supplementary Table 5. Antibiotic susceptibility testing results for all 105 Pseudomonas (non-aeruginosa) isolates retrieved from antibiotic supplemented media using the 427 card. Green indicates susceptibility, no colour represents intermediate resistance, and orange indicates resistance. The "-" symbol denotes isolates with no result in the test using VITEK2.
Isolate	Culture Media	Species	Amikacin	Aztreonam	Ceftazidime	Ceftolozane/tazobactam	Ciprofloxacin	Colistin	Cefepime	Gentamicin	Imipenem	Meropenem	Piperacillin/tazobactam	Tobramycin
GM_D3_57	OXA	Pseudomonas nitroreducens	<=1	>=64	2	1	>=4	<=0.5	8	<=1	<=0.25	<=0.25	16	<=1
GM_D3_58	OXA	Pseudomonas nitroreducens	<=1	>=64	2	1	>=4	<=0.5	8	<=1	<=0.25	<=0.25	8	<=1
GM_D3_59	OXA	Pseudomonas nitroreducens	<=1	>=64	2	1	>=4	<=0.5	8	<=1	<=0.25	<=0.25	16	<=1
GM_D3_60	OXA	Pseudomonas nitroreducens	<=1	>=64	2	1	>=4	<=0.5	8	<=1	<=0.25	<=0.25	16	<=1
UCE_R3_28	Carb	Pseudomonas oryzihabitans	<=1	16	2	0.5	<=0.25	<=0.5	1	<=1	<=0.25	<=0.25	8	<=1
UCE_R3_36	Carb	Pseudomonas oryzihabitans	<=1	16	1	0.5	<=0.06	1	0.5	<=1	<=0.25	<=0.25	8	<=1
UCE_R3_37	Carb	Pseudomonas oryzihabitans	<=1	16	1	0.5	<=0.06	1	0.5	<=1	<=0.25	<=0.25	8	<=1
UCE_R3_38	Carb	Pseudomonas oryzihabitans	<=1	16	1	0.5	<=0.06	1	0.5	<=1	<=0.25	<=0.25	8	<=1
UCE_R3_39	Carb	Pseudomonas oryzihabitans	<=1	16	1	0.5	<=0.06	1	2	<=1	<=0.25	<=0.25	8	<=1
UCE_R3_40	Carb	Pseudomonas oryzihabitans	<=1	16	1	0.5	<=0.06	1	0.5	<=1	<=0.25	<=0.25	8	<=1
ICU_D3_85	OXA	Pseudomonas sp. 1	4	>=64	2	4	>=4	<=0.5	16	2	>=16	8	32	>=16
ICU_D3_86	OXA	Pseudomonas sp. 1	<=1	16	16	>=32	2	<=0.5	8	<=1	>=16	>=16	>=128	<=1
ICU_D3_87	OXA	Pseudomonas sp. 1	<=1	16	16	>=32	2	<=0.5	8	<=1	>=16	>=16	32	<=1
ICU_D3_88	OXA	Pseudomonas sp. 1	<=1	16	16	>=32	2	<=0.5	8	<=1	>=16	>=16	>=128	<=1
ICU_D3_89	OXA	Pseudomonas sp. 1	<=1	16	8	>=256	>=4	<=0.5	12	<=1	>=16	>=16	>=256	<=1
ICU_D3_90	OXA	Pseudomonas sp. 1	<=1	16	8	>=256	>=4	<=0.5	12	<=1	>=16	>=16	>=256	<=1
ICU_D3_91	OXA	Pseudomonas sp. 1	<=1	16	8	>=256	>=4	<=0.5	12	<=1	>=16	>=16	>=256	<=1
ICU_D3_92	OXA	Pseudomonas sp. 1	<=1	16	8	>=256	>=4	<=0.5	12	<=1	>=16	>=16	>=256	<=1
ICU_D3_93	OXA	Pseudomonas sp. 1	<=1	16	8	>256	2	<=0.5	12	<=1	>=16	>=16	>256	<=1
ICU_D3_94	Carb	Pseudomonas sp. 1	<=1	16	8	>=256	2	<=0.5	12	<=1	>=16	>=16	>=256	<=1
ICU_D3_95	Carb	Pseudomonas sp. 1	<=1	16	8	>=256	>=4	<=0.5	12	<=1	>=16	>=16	>=256	<=1
ICU_D3_96	Carb	Pseudomonas sp. 1	<=1	16	8	>=256	1	<=0.5	12	<=1	>=16	>=16	>=256	<=1
ICU_D3_97	Carb	Pseudomonas sp. 1	<=1	16	8	>=256	>=4	<=0.5	12	<=1	>=16	>=16	>=256	<=1
ICU_D3_98	Carb	Pseudomonas sp. 1	<=1	16	8	>=256	>=4	<=0.5	12	<=1	>=16	>=16	>=256	<=1
ICU_D3_100	Carb	Pseudomonas sp. 1	<=1	16	16	>=32	>=4	<=0.5	8	<=1	>=16	>=16	>=128	<=1
UCE_D3_126	OXA	Pseudomonas sp. 2	<=1	>=64	2	0.5	<=0.25	<=0.5	1	<=1	1	4	8	<=1
UCE_D3_127	OXA	Pseudomonas sp. 2	<=1	32	2	0.5	<=0.25	<=0.5	0.5	<=1	1	4	8	<=1
UCE_D3_128	OXA	Pseudomonas sp. 2	<=1	32	2	0.5	<=0.25	<=0.5	0.5	<=1	<=0.25	4	8	<=1
UCE_D3_129	OXA	Pseudomonas sp. 2	<=1	32	2	0.5	<=0.25	<=0.5	0.5	<=1	<=0.25	4	8	<=1
UCE_D3_131	Carb	Pseudomonas sp. 2	<=1	>=64	2	0.5	<=0.25	<=0.5	0.5	<=1	1	4	8	<=1
UCE_D3_132	Carb	Pseudomonas sp. 2	<=1	32	2	0.5	<=1	<=1	0.5	<=1	<=0.25	4	8	<=1
UCE_D3_133	Carb	Pseudomonas sp. 2	<=1	32	2	0.5	<=0.25	<=0.5	0.5	<=1	<=0.25	4	8	<=1
UCE_D3_134	Carb	Pseudomonas sp. 2	<=1	>=64	2	0.5	<=0.25	<=0.5	0.5	<=1	1	2	8	<=1
UCE_D3_135	Carb	Pseudomonas sp. 2	<=1	32	2	0.5	<=0.25	<=0.5	0.5	<=1	1	4	8	<=1
GM_D3_179	OXA	Pseudomonas nitroreducens	<=1	>=64	2	4	>=4	>=8	8	<=1	<=0.25	<=0.25	8	<=1
GM_D3_180	OXA	Pseudomonas nitroreducens	<=1	>=64	2	1	>=4	1	8	<=1	<=0.25	<=0.25	16	<=1
GM_D3_181	OXA	Pseudomonas nitroreducens	<=1	>=64	2	1	>=4	1	8	<=1	<=0.25	<=0.25	8	<=1
GM_D3_182	OXA	Pseudomonas nitroreducens	<=1	>=64	2	1	>=4	1	8	<=1	<=0.25	<=0.25	8	<=1
GM_D3_183	OXA	Pseudomonas nitroreducens	<=1	>=64	2	1	>=4	<=0.5	8	<=1	<=0.25	<=0.25	16	<=1
GM_D3_190	Carb	Pseudomonas nitroreducens	<=1	>=64	2	1	>=4	4	8	<=1	<=0.25	<=0.25	16	<=1
GM_D3_191	Carb	Pseudomonas nitroreducens	<=1	>=64	2	1	>=4	1	8	<=1	<=0.25	<=0.25	8	<=1
GM_D3_192	Carb	Pseudomonas nitroreducens	<=1	>=64	2	1	>=4	1	8	<=1	<=0.25	<=0.25	16	<=1
ICU_D4_10	Carb	Pseudomonas oleovorans	-	-	-	-	-	-	-	-	-	-	-	-
GM_D4_63	Carb	Pseudomonas nitroreducens	<=1	>=64	2	1	<=0.25	<=0.5	2	<=1	<=0.25	<=0.25	8	<=1
GM_D4_64	Carb	Pseudomonas nitroreducens	<=1	>=64	2	1	<=0.25	<=0.5	2	<=1	<=0.25	<=0.25	8	<=1
ICU_D4_88	OXA	Pseudomonas oleovorans	4	4	>=64	24	2	<=0.5	2IE	8	>=16	2	4	>=16
ICU_D4_92	OXA	Pseudomonas sp. 3	-	-	-	-	-	-	-	-	-	-	-	-
ICU_D4_93	Carb	Pseudomonas chlororaphis	<=1	>=64	2	1	<=0.25	>=16	4	<=1	1	1	8	<=1
ICU_D4_94	Carb	Pseudomonas chlororaphis	<=1	>=64	2	1	<=1	>=16	4	<=1	1	1	8	<=1
UCE_D4_114	OXA	Pseudomonas sp. 6	<=1	16	2	0.5	<=0.25	<=0.5	2	<=1	<=0.25	2	8	<=1
UCE_D4_115	Carb	Pseudomonas sp. 6	<=1	16	2	0.5	<=0.25	<=0.5	2	<=1	<=0.25	4	8	<=1
GM_D4_136	OXA	Pseudomonas nitroreducens	<=1	>=64	2	1	0.12	1	2	<=1	<=0.25	<=0.25	8	<=1
GM_D4_137	OXA	Pseudomonas nitroreducens	<=1	>=64	2	1	0.12	2	2	<=1	<=0.25	<=0.25	8	<=1
GM_D4_138	OXA	Pseudomonas nitroreducens	<=1	>=64	2	1	0.12	1	2	<=1	<=0.25	<=0.25	8	<=1
GM_D4_139	OXA	Pseudomonas nitroreducens	<=1	>=64	2	1	<=0.25	<=0.5	2	<=1	<=0.25	<=0.25	8	<=1
GM_D4_140	OXA	Pseudomonas nitroreducens	<=1	>=64	2	1	<=0.25	<=0.5	2	<=1	<=0.25	<=0.25	8	<=1
GM_D4_146	Carb	Pseudomonas nitroreducens	<=1	>=64	2	1	<=0.25	<=0.5	2	<=1	<=0.25	<=0.25	8	<=1
GM_D4_147	Carb	Pseudomonas nitroreducens	<=1	>=64	2	1	<=0.25	<=0.5	2	<=1	<=0.25	<=0.25	8	<=1
GM_D4_148	Carb	Pseudomonas nitroreducens	<=1	>=64	2	1	<=0.25	<=0.5	2	<=1	<=0.25	<=0.25	8	<=1
GM_D4_149	Carb	Pseudomonas nitroreducens	4	>=64	2	0.5	2	>=8	8	2	>=16	>=16	32	<=1
GM_D4_150	Carb	Pseudomonas nitroreducens	4	>=64	2	0.5	2	>=8	8	2	>=16	>=16	32	<=1
UCE_D5_35	Carb	Pseudomonas sp. 7	<=1	16	2	0.5	0.25	2	1	<=1	1	4	8	<=1
UCE_D5_40	OXA	Pseudomonas sp. 7	<=1	16	2	0.5	0.25	2	2	<=1	<=0.25	4	8	<=1
UCE_D5_41	OXA	Pseudomonas sp. 7	<=1	16	2	0.5	0.25	2	2	<=1	<=0.25	4	8	<=1
UCE_D5_42	OXA	Pseudomonas sp. 7	<=1	16	2	0.5	0.25	2	2	<=1	<=0.25	4	8	<=1
UCE_D5_43	OXA	Pseudomonas sp. 7	<=1	16	2	0.5	0.25	2	2	<=1	<=0.25	4	8	<=1
GM_D5_85	Carb	Pseudomonas nitroreducens	<=1	>=64	2	1	0.12	1	2	<=1	<=0.25	<=0.25	8	<=1
GM_D5_86	Carb	Pseudomonas nitroreducens	<=1	>=64	2	1	0.12	1	2	<=1	<=0.25	<=0.25	8	<=1
ICU_D5_94	Carb	Pseudomonas sp. 4	-	-	-	-	-	-	-	-	-	-	-	-
ICU_D5_95	Carb	Pseudomonas sp. 4	-	-	-	-	-	-	-	-	-	-	-	-
ICU_D5_96	Carb	Pseudomonas sp. 4	-	-	-	-	-	-	-	-	-	-	-	-
ICU_D5_97	Carb	Pseudomonas sp. 4	-	-	-	-	-	-	-	-	-	-	-	-
UCE_D5_113	Carb	Pseudomonas sp. 7	<=1	16	2	0.5	0.25	1	2	<=1	<=0.25	4	8	<=1
UCE_D5_114	Carb	Pseudomonas sp. 7	<=1	>=64	2	1	0.25	0.5	2	<=1	<=0.25	<=0.25	16	<=1
UCE_D5_118	OXA	Pseudomonas sp. 7	<=1	16	2	0.5	0.5	2	2	<=1	<=0.25	4	16	<=1
UCE_D5_119	OXA	Pseudomonas sp. 7	<=1	16	2	0.5	0.5	2	2	<=1	<=0.25	4	16	<=1
UCE_D5_120	OXA	Pseudomonas sp. 7	<=1	16	2	0.5	0.25	1	2	<=1	<=0.25	4	8	<=1
UCE_D5_122	OXA	Pseudomonas mosselii	4	>=64	8	4	1	2	8	2	2	8	32	<=1
GM_D5_155	Carb	Pseudomonas nitroreducens	<=1	>=64	2	1	0.12	1	2	<=1	<=0.25	<=0.25	8	<=1
ICU_D6_23	OXA	Pseudomonas monteilii	<=1	16	2	<=0.25	0.25	1	2	<=1	1	2	8	<=1
ICU_D6_24	OXA	Pseudomonas monteilii	<=1	16	2	<=0.25	0.25	1	2	<=1	1	2	8	<=1
ICU_D6_25	OXA	Pseudomonas fulva	<=1	16	2	0.5	0.5	0.5	2	<=1	1	4	8	<=1
ICU_D6_26	OXA	Pseudomonas monteilii	<=1	16	2	<=0.25	0.25	1	2	<=1	1	2	8	<=1
ICU_New_D6_97	Carb	Pseudomonas mosselii	<=1	16	2	0.5	>=4	2	2	<=1	1	2	8	<=1
ICU_New_D6_99	OXA	Pseudomonas mosselii	<=1	16	2	1	>=4	2	2	<=1	1	4	8	<=1
ICU_New_D6_100	OXA	Pseudomonas mosselii	<=1	16	2	0.5	>=4	2	2	<=1	1	4	8	<=1
ICU_New_D6_101	OXA	Pseudomonas mosselii	<=1	16	4	0.5	>=4	2	1	<=1	1	4	8	<=1
ICU_New_D6_102	OXA	Pseudomonas mosselii	<=1	16	4	0.5	>=4	2	4	<=1	1	4	8	<=1
ICU_New_D6_103	OXA	Pseudomonas mosselii	<=1	16	2	0.5	>=4	2	2	<=1	1	2	8	<=1
ICU_D6_126	Carb	Pseudomonas sp. 8	-	-	-	-	-	-	-	-	-	-	-	-
ICU_D6_127	Carb	Pseudomonas monteilii	<=1	16	2	<=0.25	0.25	1	2	<=1	1	2	8	<=1
ICU_D6_128	Carb	Pseudomonas monteilii	<=1	16	2	0.5	0.25	1	2	<=1	1	2	8	<=1
ICU_D6_129	Carb	Pseudomonas monteilii	<=1	16	2	<=0.25	0.25	1	2	<=1	1	2	8	<=1
ICU_D6_130	Carb	Pseudomonas fulva	<=1	16	2	0.5	0.25	1	2	<=1	1	4	8	<=1
ICU_D6_131	OXA	Pseudomonas fulva	<=1	16	2	0.5	0.5	1	2	<=1	1	4	8	<=1
ICU_D6_132	OXA	Pseudomonas monteilii	<=1	16	2	<=0.25	0.25	2	2	<=1	1	2	8	<=1
ICU_D6_134	OXA	Pseudomonas monteilii	<=1	16	2	<=0.25	0.25	1	2	<=1	1	2	8	<=1
ICU_New_D6_182	Carb	Pseudomonas mosselii	<=1	16	2	0.5	>=4	2	2	<=1	1	2	8	<=1
ICU_New_D6_183	Carb	Pseudomonas mosselii	<=1	16	2	0.5	>=4	2	2	<=1	1	2	8	<=1
ICU_New_D6_184	Carb	Pseudomonas mosselii	<=1	16	2	0.5	>=4	1	2	<=1	1	2	8	<=1
ICU_New_D6_186	Carb	Pseudomonas mosselii	<=1	16	2	0.5	>=4	2	2	<=1	1	4	8	<=1
ICU_New_D6_191	Carb	Pseudomonas sp. 5	-	-	-	-	-	-	-	-	-	-	-	-
ICU_New_D6_192	OXA	Pseudomonas mosselii	<=1	16	2	0.5	>=4	2	2	<=1	1	2	8	<=1
ICU_New_D6_194	OXA	Pseudomonas mosselii	<=1	16	2	0.5	>=4	2	2	<=1	1	2	8	<=1
ICU_New_D6_196	OXA	Pseudomonas sp. 5	-	-	-	-	-	-	-	-	-	-	-	-

## Sheet: Table 6. AST Enterobacteriaceae
Supplementary Table 6. Antibiotic susceptibility testing results for all Enterobacteriaceae isolates using the 425 card for VITEK2. Green represents susceptibility, no colour intermediate resistance and orange indicates resistance.
Isolate	Culture Media	Species	Ampicilin	Amoxicilin/Clavulanic Acid	Piperacillin/Tazobactam	Cefuroxim	Cefuroxim Axetil	Ceftazidima	Ceftriaxone	Cefepim	Ertapenem	Meropenem	Amikacin	Gentamicin	Ciprofloxacin	Fosfomycin	Trimetropim/sulfametoxazol
GM_D3_41	ESBL	Klebsiella pneumoniae	>=32	>=64	>=128	>=64	>=64	32	>=64	>=32	<=0.12	<=0.25	4	>=16	>=4	<=16	>=320
GM_D3_42	ESBL	Klebsiella pneumoniae	>=32	>=64	>=128	>=64	>=64	32	>=64	>=32	<=0.12	<=0.25	4	>=16	>=4	<=16	>=320
GM_D3_172	ESBL	Klebsiella pneumoniae	>=32	>=64	>=128	>=64	>=64	>=64	>=64	>=32	<=0.12	<=0.25	4	>=16	>=4	<=16	>=320
GM_D3_173	ESBL	Klebsiella pneumoniae	>=32	>=64	>=128	>=64	>=64	32	>=64	>=32	<=0.12	<=0.25	4	>=16	>=4	<=16	>=320
GM_D4_121	ESBL	Klebsiella pneumoniae	>=32	>=64	>=128	>=64	>=64	32	>=64	>=32	<=0.12	<=0.25	4	>=16	>=4	<=16	>=320
GM_D4_122	ESBL	Klebsiella pneumoniae	>=32	>=64	64	>=64	>=64	32	>=64	>=32	<=0.12	<=0.25	4	<=1	>=4	<=16	>=320
GM_D4_123	ESBL	Klebsiella pneumoniae	>=32	>=64	>=128	>=64	>=64	32	>=64	>=32	<=0.12	<=0.25	4	>=16	>=4	<=16	>=320
GM_D4_124	ESBL	Klebsiella pneumoniae	>=32	>=64	>=128	>=64	>=64	32	>=64	>=32	<=0.12	<=0.25	4	>=16	>=4	<=16	>=320
GM_D4_125	ESBL	Klebsiella pneumoniae	>=32	>=64	>=128	>=64	>=64	32	>=64	>=32	<=0.12	<=0.25	4	>=16	>=4	<=16	>=320
UCE_D5_8	Choc	Enterobacter mori	>=32	>=64	16	>=64	>=64	2	32	<=0.12	0.25	<=0.25	<=1	<=1	1	32	<=20
UCE_D5_10	Choc	Enterobacter mori	>=32	>=64	8	>=64	>=64	0.5	1	<=0.12	0.25	<=0.25	<=1	<=1	1	32	<=20
UCE_D5_12	Choc	Enterobacter mori	>=32	>=64	16	32	32	0.5	8	<=0.12	0.25	<=0.25	<=1	<=1	1	32	<=20
UCE_D5_98	Choc	Enterobacter quasiroggenkampii	>=32	>=64	8	32	32	0.5	8	<=0.12	0.25	<=0.25	<=1	<=1	1	32	<=20
UCE_D5_99	Choc	Enterobacter quasiroggenkampii	>=32	>=64	8	>=64	>=64	0.5	1	<=0.12	0.25	<=0.25	<=1	<=1	>=4	32	<=20

## Sheet: Table 7. ASTremaining
Supplementary Table 7. Antibiotic susceptibility testing results for all remaining species that showed growth on antibiotic-supplemented media, including Achromobacter sp., Acinetobacter sp., Sphingobacterium sp., Brucella sp. and Brevundimonas sp., using the 427 card for VITEK2. The "-" symbol denotes isolates with no result. Green indicates susceptibility, no colour represents intermediate resi…
Isolate	Culture Media	Species	Piperacillin-tazobactam	Ceftazidime	Ceftolozane/tazobactam	Cefepime	Aztreonam	Imipenem	Meropenem	Amikacin	Gentamicin	Tobramycin	Ciprofloxacin	Colistin	Trimetroprim/Sulfametoxazol
UCE_D3_22	ESBL	Achromobacter sp.	<=4	2	2	8	>=64	2	<=0.25	4	<=1	<=1	1	1	<=20
UCE_D3_23	ESBL	Achromobacter sp.	<=4	2	4	8	>=64	2	<=0.25	8	8	>=16	1	1	<=20
UCE_D3_24	ESBL	Achromobacter sp.	<=4	2	16	8	>=64	1	<=0.25	4	<=1	<=1	1	4	<=20
H_D3_38	ESBL	Achromobacter sp.	<=4	2	>=32	16	16	2	<=0.25	>=64	>=16	>=16	>=4	>=8	<=20
ICU_D4_207	ESBL	Achromobacter sp.	<=4	2	>=32	16	>=64	2	<=0.25	>=64	>=16	>=16	2	2	<=20
ICU_D4_99	ESBL	Acinetobacter johnsonii	-	1	-	-	2	<=0.25	<=0.25	<=2	<=1	<=1	<=0.06	<=0.25	<=20
GM_D5_148	ESBL	Acinetobacter ursingii	-	8	-	-	>=64	<=0.25	<=0.25	<=2	<=1	<=1	0.5	0.5	<=20
UCE_D3_114	ESBL	Sphingobacterium multivorum	>=128	16	>=32	8	>=64	>=16	8	>=64	>=16	>=16	0.5	>=8
GM_D5_134	ESBL	Sphingobacterium multivorum	>=128	16	8	4	>=64	>=16	4	>=64	>=16	>=16	0.5	>=8
GM_D5_135	ESBL	Sphingobacterium multivorum	>=128	16	8	2	>=64	>=16	4	>=64	>=16	>=16	0.5	>=8
GM_D5_136	ESBL	Sphingobacterium multivorum	>=128	16	8	4	>=64	>=16	4	>=64	>=16	>=16	0.5	>=8
UCE_D6_202	ESBL	Sphingobacterium multivorum	>=128	8	8	16	>=64	>=16	>=16	8	8	>=16	1	4
UCE_D6_203	ESBL	Sphingobacterium multivorum	>=128	8	8	16	>=64	>=16	>=16	8	8	>=16	1	4
GM_D4_134	ESBL	Brucella anthropi	<=4	1	1	>=32	>=64	1 --2	<=0.25	4	<=1	<=1	1	0.5--1	<=20
ICU_D3_83	ESBL	Brevundimonas diminuta	8	-	<=0.25	0.5	-	-	-	-	-	-	-	>=8	-
GM_D5_137	ESBL	Brevundimonas diminuta	>=128	32	16	2	>=64	>=16	4	>=64	>=16	>=16	0.5	>=8	<=20

## Sheet: Table 8. Carba test results
Supplementary Table 8. Carbapenemase producers test results performed on the 45 isolates resistant to ceftolozane/tazobactam and non-susceptible to carbapenems analyzed. The table indicates the ward where the samples were obtained, the sampling point, the name of the isolates and the final identification.
Ward	Sampling	Isolate	Species identification	VITEK result	CarbaTest
UCE	D3	UCE_D3_24	Achromobacter sp.	YES	-
H	D3	H_D3_38	Achromobacter sp.	YES	-
ICU	D4	ICU_D4_207	Achromobacter sp.	YES	-
ICU	D4	ICU_D4_99	Acinetobacter johnsonii	Incomplete	-
GM	D5	GM_D5_148	Acinetobacter ursingii	Incomplete	-
ICU	D3	ICU_D3_7	Azorhizobium caulinodans	NO	-
ICU	D3	ICU_D3_8	Azorhizobium caulinodans	NO	-
GM	D5	GM_D5_137	Brevundimonas diminuta	YES	VIM
GM	D5	GM_D5_160	Pedobacter chitinilyticus	NO	-
UCE	D6	UCE_D6_48	Pseudomonas aeruginosa	YES	VIM
UCE	D6	UCE_D6_159	Pseudomonas aeruginosa	YES	VIM
GM	D6	GM_D6_161	Pseudomonas aeruginosa	YES	VIM
GM	D4	GM_D4_137	Pseudomonas nitroreducens	YES	-
GM	D4	GM_D4_149	Pseudomonas nitroreducens	YES	-
GM	D4	GM_D4_150	Pseudomonas nitroreducens	YES	-
ICU	D4	ICU_D4_10	Pseudomonas oleovorans	NO	VIM
ICU	D4	ICU_D4_88	Pseudomonas oleovorans	YES	VIM
ICU	D3	ICU_D3_86	Pseudomonas sp. 1	YES	VIM
ICU	D3	ICU_D3_87	Pseudomonas sp. 1	YES	VIM
ICU	D3	ICU_D3_88	Pseudomonas sp. 1	YES	VIM
ICU	D3	ICU_D3_89	Pseudomonas sp. 1	YES	VIM
ICU	D3	ICU_D3_90	Pseudomonas sp. 1	YES	VIM
ICU	D3	ICU_D3_91	Pseudomonas sp. 1	YES	VIM
ICU	D3	ICU_D3_92	Pseudomonas sp. 1	YES	VIM
ICU	D3	ICU_D3_93	Pseudomonas sp. 1	YES	VIM
ICU	D3	ICU_D3_94	Pseudomonas sp. 1	YES	VIM
ICU	D3	ICU_D3_95	Pseudomonas sp. 1	YES	VIM
ICU	D3	ICU_D3_96	Pseudomonas sp. 1	YES	VIM
ICU	D3	ICU_D3_97	Pseudomonas sp. 1	YES	VIM
ICU	D3	ICU_D3_98	Pseudomonas sp. 1	YES	VIM
ICU	D3	ICU_D3_100	Pseudomonas sp. 1	YES	VIM
ICU	D4	ICU_D4_92	Pseudomonas sp. 3	NO	-
ICU	D5	ICU_D5_94	Pseudomonas sp. 4	YES	-
ICU	D5	ICU_D5_95	Pseudomonas sp. 4	YES	-
ICU	D5	ICU_D5_96	Pseudomonas sp. 4	YES	-
ICU	D5	ICU_D5_97	Pseudomonas sp. 4	YES	-
ICU_New	D6	ICU_New_191	Pseudomonas sp. 5	NO	VIM
ICU_New	D6	ICU_New_196	Pseudomonas sp. 5	NO	VIM
ICU	D6	ICU_D6_126	Pseudomonas sp. 8	YES	-
UCE	D3	UCE_D3_114	Sphingobacterium multivorum	YES	-
GM	D5	GM_D5_134	Sphingobacterium multivorum	YES	-
GM	D5	GM_D5_135	Sphingobacterium multivorum	YES	-
GM	D5	GM_D5_136	Sphingobacterium multivorum	YES	-
UCE	D6	UCE_D6_202	Sphingobacterium multivorum	YES	-
UCE	D6	UCE_D6_203	Sphingobacterium multivorum	YES	-

## Sheet: Table9.Comparison culture media
Supplementary Table 9. Venn diagram comparing the results obtained in the identification of species by the different tested culture media, both selective and non-selective. Species provided by selective media (that are not present in R2A or Chocolate agar) are highlighted in black.
Culture media	Number of species	Species
CarbaSmart - Cetrimide - Chocolate - ESBL - R2A	6	Pseudomonas fulva, Stenotrophomonas sp. 4, Stenotrophomonas sp. 5, Pseudomonas aeruginosa, Pseudomonas monteilii, Pseudomonas nitroreducens
CarbaSmart - Cetrimide - Chocolate - ESBL	1	Pseudomonas mosselii
CarbaSmart - Cetrimide - ESBL - R2A	4	Pseudomonas sp. 5, Pseudomonas sp. 2, Pseudomonas sp. 1, Stenotrophomonas sp. 6
CarbaSmart - Chocolate - ESBL- R2A	1	Stenotrophomonas sp. 3
CarbaSmart - Cetrimide - ESBL	2	Stenotrophomonas sp. 1, Pseudomonas oleovorans
CarbaSmart - Chocolate - R2A	1	Pseudomonas sp. 3
CarbaSmart - Chocolate - ESBL	1	Pseudomonas sp. 7
Cetrimide - Chocolate - R2A	2	Rhizobium radiobacter, Delftia acidovorans
Cetrimide - ESBL - R2A	1	Achromobacter sp. 2
Chocolate - ESBL - R2A	2	Acinetobacter ursingii, Klebsiella pneumoniae
CarbaSmart - Cetrimide	1	Pseudomonas sp. 8
CarbaSmart - Chocolate	2	Pseudomonas sp. 4, Pseudomonas sp. 6
CarbaSmart - ESBL	1	Sphingobacterium multivorum
Cetrimide - R2A	3	Methylobacterium rhodesianum, Sphingobium vanoikuyae, Brevibacterium ammoniilyticum
Chocolate - R2A	5	Moraxella osloensis, Bacillus subtilis, Staphylococcus epidermidis, Bacillus cereus 2, Acidovorax temperans
ESBL - R2A	1	Brucella anthropi
CarbaSmart	2	Pseudomonas chlororaphis, Pedobacter chitinilyticus
Cetrimide	1	Paenibacillus glucanolyticus
Chocolate	7	Bacillus cereus 1, Staphylococcus capitis, Stutzerimonas stutzeri, Enterobacter quasiroggenkampii, Acinetobacter johnsonii, Staphylococcus cohnii, Enterobacter mori
R2A	19	Brevibacterium casei, Staphylococcus hominis, Sphingomonas ginsenosidimutans, Paenibacillus silvae, Bacillus sp. 1, Kocuria rhizophila, Dermacoccus nishinomiyaensis, Sphingomonas paucimobilis, Cupriavidus metallidurans, Paenibacillus sp. nov., Bosea vaviloviae, Microbacterium laevaniformans, Staphylococcus aureus, Methylorubrum populi, Brevundimonas vesicularis, Micrococcus yunnanensis, Micrococc…
ESBL	4	Achromobacter sp. 1, Brevundimonas diminuta, Stenotrophomonas sp. 2, Azorhizobium caulinodans

## Sheet: Table10. WardSiteComparison
Supplementary Table 10. List of the different species detected throughout the study according to the culture media used. The number of isolates analyzed for each species are indicated for all the media tested as well as for the non-selective media (R2A and Chocolate agar), considering each drain and sampling. Species that are not detected in the selective culture media but are found in the non-se…
	General Medicine (GM)											Hematology (H)											Intensive Care Unit (ICU)													Microbiology Service (MS)									Short Stay Unit (UCE)
	All					R2A+Chocolate						All					R2A+Chocolate						All						R2A+Chocolate							All				R2A+Chocolate					All
Species identification	D3	D4	D5	D6	Total	D3	D4	D5	D6	Total		D3	D4	D5	D6	Total	D3	D4	D5	D6	Total		D3	D4	D5	D6	New	Total	D3	D4	D5	D6	New	Total		D4	D5	D6	Total	D4	D5	D6	Total		D3	D4	D5	D6	Total
Achromobacter sp. 1																																													1				1
Achromobacter sp. 2												1				1								4				4		1				1											2				2
Acidovorax temperans																																															10		10
Acinetobacter johnsonii																								1				1		1				1
Acinetobacter ursingii			3		3			2		2
Azorhizobium caulinodans																							2					2
Bacillus cereus 1																																				1			1	1			1
Bacillus cereus 2	1				1	1				1																																						2	2
Bacillus sp. 1	8				8	8				8
Bacillus subtilis																								7				7		7				7		2			2	2			2
Bosea vaviloviae																								1				1		1				1
Brevibacterium ammoniilyticum															7	7				3	3
Brevibacterium casei			1		1			1		1
Brevundimonas diminuta			1		1																		1					1
Brevundimonas vesicularis				1	1				1	1
Brucella anthropi		2			2		1			1														1				1		1				1
Cupriavidus metallidurans				1	1				1	1
Delftia acidovorans			15		15			10		10														1				1		1				1
Dermacoccus nishinomiyaensis																								1				1		1				1												1			1
Enterobacter mori																																															3		3
Enterobacter quasiroggenkampii																																															2		2
Klebsiella pneumoniae	4	12			16		7			7
Kocuria rhizophila																									2			2			2			2		1	1		2	1	1		2			1			1
Methylobacterium rhodesianum												3				3	1				1
Methylorubrum populi												1				1	1				1
Microbacterium laevaniformans																																					1		1		1		1
Micrococcus luteus																																						1	1			1	1
Micrococcus yunnanensis																																															1		1
Moraxella osloensis				1	1				1	1															1			1			1			1
Paenibacillus glucanolyticus				1	1
Paenibacillus silvae																																					2		2		2		2
Paenibacillus sp. nov.																																					1		1		1		1
Pedobacter chitinilyticus			1		1
Pseudomonas aeruginosa	39	95	65	1	200	3	40	20		63		9	1		3	13		1		2	3		60	18			45	123	23	12			21	56		2		1	3	2			2		35	5	38	57	135
Pseudomonas chlororaphis																								2				2
Pseudomonas fulva																										28		28				13		13
Pseudomonas monteilii																										47		47				17		17
Pseudomonas mosselii															1	1											26	26					1	1													1		1
Pseudomonas nitroreducens	17	29	8		54		10			10
Pseudomonas oleovorans																							1	3				4
Pseudomonas sp. 1																							22					22	1					1
Pseudomonas sp. 2												1				1	1				1																								16				16
Pseudomonas sp. 3																								7				7		6				6		2			2	2			2
Pseudomonas sp. 4																									5			5			1			1
Pseudomonas sp. 5																								2			6	8					3	3
Pseudomonas sp. 6																																														4			4
Pseudomonas sp. 7																																															21		21
Pseudomonas sp. 8																										2		2
Rhizobium radiobacter												6				6										1	4	5				1		1														3	3
Sphingobacterium multivorum			3		3																																								1			2	3
Sphingobium vanoikuyae			4		4			4		4					3	3				1	1																											5	5
Sphingomonas ginsenosidimutans															1	1				1	1
Sphingomonas koreensis															1	1				1	1
Sphingomonas paucimobilis															1	1				1	1
Staphylococcus aureus														5		5			5		5					1		1				1		1
Staphylococcus capitis																										1		1				1		1
Staphylococcus cohnii																																															1		1
Staphylococcus epidermidis													6	3		9		6	3		9																1		1		1		1
Staphylococcus hominis													3			3		3			3
Staphylococcus warneri													3			3		3			3
Stenotrophomonas sp. 1	12				12
Stenotrophomonas sp. 2																																																5	5
Stenotrophomonas sp. 3			8		8			1		1																	10	10					3	3
Stenotrophomonas sp. 4	5	3			8							5				5							6	19				25		8				8											5				5
Stenotrophomonas sp. 5		6	11		17			2		2														6			18	24		3			7	10													11	18	29
Stenotrophomonas sp. 6																							1				3	4					2	2											1				1
Stutzerimonas stutzeri																																																2	2
Grand Total	86	147	120	5	358	12	58	40	3	113		26	13	8	17	64	3	13	8	9	33		93	73	8	80	112	366	24	42	4	33	37	140		8	6	2	16	8	6	1	15		61	11	88	94	254
[truncated: 7 more columns]
